# Supplementary material for: 5-(Naphthalen-1-yl)isophthalic acid–dimethyl sulfoxide–water (2/1/2)
Source: Acta Crystallogr Sect E Struct Rep Online. 2013 May 18;69(Pt 6):o912–3. doi: 10.1107/S1600536813012361 (PMC3685065; doi:10.1107/S1600536813012361)
Supplement: Supplementary file 1 [file e-69-0o912-sup1.cif]

##############################################################################
#                                                                            #
# This CIF contains the data in a paper accepted for publication in          #
# Acta Crystallographica Section E. It conforms to the requirements of       #
# Notes for Authors for Acta Crystallographica Section E, and has been       #
# peer reviewed under the auspices of the IUCr Commission on Journals.       #
#                                                                            #
# Full details of the Crystallographic Information File format               #
# are given in the paper "The Crystallographic Information File (CIF):       #
# a New Standard Archive File for Crystallography" by S. R. Hall, F. H.      #
# Allen and I. D. Brown [Acta Cryst. (1991), A47, 655-685].                  #
#                                                                            #
# The current version of the core CIF dictionary is obtainable from          #
# ftp://ftp.iucr.org/pub/cif_core.dic.                                       #
#                                                                            #
# Software is freely available for graphical display of the structure(s)     #
# in this CIF. For information consult the CIF software page                 #
# http://www.iucr.org/resources/cif/software.                                #
#                                                                            #
# This file may be used for bona fide research purposes within the           #
# scientific community so long as proper attribution is given to the journal # 
# article from which it was obtained.                                        #
#                                                                            #
##############################################################################
data_I
_audit_creation_method     SHELXL-97
_chemical_name_systematic
;
5-(Naphthalen-1-yl)isophthalic acid--dimethyl sulfoxide--water (2/1/2)
;
_chemical_name_common     ?
_chemical_formula_moiety     '2(C18 H12 O4), C2 H6 O S, 2(H2 O)'
_chemical_formula_sum     'C38 H34 O11 S'
_chemical_formula_iupac     '2C18 H12 O4, C2 H6 O S, 2H2 O'
_chemical_formula_weight     698.72
_chemical_melting_point     ?
_symmetry_cell_setting     triclinic
_symmetry_space_group_name_H-M     'P 1'
_symmetry_space_group_name_Hall     'P 1'
loop_
    _symmetry_equiv_pos_as_xyz
    'x, y, z'
_cell_length_a     6.6842(4)
_cell_length_b     9.6173(6)
_cell_length_c     25.4682(15)
_cell_angle_alpha     95.780(3)
_cell_angle_beta     95.669(3)
_cell_angle_gamma     90.028(3)
_cell_volume     1620.82(17)
_cell_formula_units_Z     2
_cell_measurement_reflns_used     8379
_cell_measurement_theta_min     2.20
_cell_measurement_theta_max     30.63
_cell_measurement_temperature     93(2)
_exptl_crystal_description     rhombus
_exptl_crystal_colour     colourless
_exptl_crystal_size_max     0.18
_exptl_crystal_size_mid     0.17
_exptl_crystal_size_min     0.09
_exptl_crystal_density_diffrn     1.432
_exptl_crystal_density_meas     ?
_exptl_crystal_density_method     'not measured'
_exptl_crystal_F_000     732
_exptl_absorpt_coefficient_mu     0.166
_exptl_absorpt_correction_type     none
_exptl_absorpt_process_details     ?
_exptl_absorpt_correction_T_min     ?
_exptl_absorpt_correction_T_max     ?
_exptl_special_details     ?
_diffrn_ambient_temperature     93(2)
_diffrn_radiation_type     MoK\a
_diffrn_radiation_wavelength     0.71073
_diffrn_radiation_source     'fine-focus sealed tube'
_diffrn_radiation_monochromator     graphite
_diffrn_measurement_device_type
;
Bruker Kappa APEXII CCD diffractometer
;
_diffrn_measurement_method     '\f and \w scans'
_diffrn_detector_area_resol_mean     ?
_diffrn_reflns_number     39842
_diffrn_reflns_av_R_equivalents     0.0427
_diffrn_reflns_av_sigmaI/netI     0.0624
_diffrn_reflns_theta_min     1.62
_diffrn_reflns_theta_max     28.10
_diffrn_reflns_theta_full     28.10
_diffrn_measured_fraction_theta_max     0.998
_diffrn_measured_fraction_theta_full     0.998
_diffrn_reflns_limit_h_min     -8
_diffrn_reflns_limit_h_max     8
_diffrn_reflns_limit_k_min     -12
_diffrn_reflns_limit_k_max     12
_diffrn_reflns_limit_l_min     -33
_diffrn_reflns_limit_l_max     33
_diffrn_standards_number     ?
_diffrn_standards_interval_count     ?
_diffrn_standards_interval_time     ?
_refine_special_details
;
Refinement of <i>F</i>^2^ against ALL reflections. The weighted <i>R</i>-factor
<i>wR</i> and goodness of fit <i>S</i> are based on <i>F</i>^2^, conventional
<i>R</i>-factors <i>R</i> are based on <i>F</i>, with <i>F</i> set to zero for
negative <i>F</i>^2^. The threshold expression of <i>F</i>^2^ >
\s(<i>F</i>^2^) is used only for calculating <i>R</i>-factors(gt) <i>etc</i>.
and is not relevant to the choice of reflections for refinement.
<i>R</i>-factors based on <i>F</i>^2^ are statistically about twice as large
as those based on <i>F</i>, and <i>R</i>- factors based on ALL data will be
even larger. Distances for O---H bonds of the water molecules were restraint
of 0.85 (0.01) Angstroms.
;
_reflns_number_total     15284
_reflns_number_gt     12600
_reflns_threshold_expression     I>2sigma(I)
_refine_ls_structure_factor_coef     Fsqd
_refine_ls_matrix_type     full
_refine_ls_R_factor_all     0.0612
_refine_ls_R_factor_gt     0.0452
_refine_ls_wR_factor_gt     0.0924
_refine_ls_wR_factor_ref     0.0995
_refine_ls_goodness_of_fit_ref     1.035
_refine_ls_restrained_S_all     1.035
_refine_ls_number_reflns     15284
_refine_ls_number_parameters     945
_refine_ls_number_restraints     8
_refine_ls_hydrogen_treatment     mixed
_refine_ls_weighting_scheme     calc
_refine_ls_weighting_details
         'calc w=1/[\s^2^(Fo^2^)+(0.0447P)^2^+0.2447P] where P=(Fo^2^+2Fc^2^)/3'
_atom_sites_solution_hydrogens     geom
_atom_sites_solution_primary     direct
_atom_sites_solution_secondary     difmap
_refine_ls_shift/su_max     0.000
_refine_ls_shift/su_mean     0.000
_refine_diff_density_max     0.314
_refine_diff_density_min     -0.292
_refine_ls_extinction_method     none
_refine_ls_extinction_coef     ?
_refine_ls_abs_structure_details     'Flack (1983), 7387 Friedel pairs'
_refine_ls_abs_structure_Flack     -0.03(5)
loop_
    _atom_type_symbol
    _atom_type_description
    _atom_type_scat_dispersion_real
    _atom_type_scat_dispersion_imag
    _atom_type_scat_source
    'C' 'C' 0.0033 0.0016
                         'International Tables Vol C Tables 4.2.6.8 and 6.1.1.4'
    'H' 'H' 0.0000 0.0000
                         'International Tables Vol C Tables 4.2.6.8 and 6.1.1.4'
    'O' 'O' 0.0106 0.0060
                         'International Tables Vol C Tables 4.2.6.8 and 6.1.1.4'
    'S' 'S' 0.1246 0.1234
                         'International Tables Vol C Tables 4.2.6.8 and 6.1.1.4'
_computing_data_collection     'APEX2 (Bruker, 2007)'
_computing_cell_refinement     'SAINT (Bruker, 2007)'
_computing_data_reduction     'SAINT (Bruker, 2007)'
_computing_structure_solution     'SHELXS97 (Sheldrick, 2008)'
_computing_structure_refinement     'SHELXL97 (Sheldrick, 2008)'
_computing_molecular_graphics     'ORTEP-3 for Windows (Farrugia, 2012)'
_computing_publication_material     'SHELXTL  (Sheldrick, 2008)'
loop_
    _atom_site_type_symbol
    _atom_site_label
    _atom_site_fract_x
    _atom_site_fract_y
    _atom_site_fract_z
    _atom_site_U_iso_or_equiv
    _atom_site_adp_type
    _atom_site_calc_flag
    _atom_site_refinement_flags
    _atom_site_occupancy
    _atom_site_symmetry_multiplicity
    _atom_site_disorder_assembly
    _atom_site_disorder_group
    O O1 -0.0444(3) 1.15517(17) 0.93514(7) 0.0183(4) Uani d . 1 1 . .
    H H1 -0.0530 1.2373 0.9494 0.027 Uiso calc R 1 1 . .
    O O2 0.0285(3) 1.26400(17) 0.86570(7) 0.0166(4) Uani d . 1 1 . .
    O O3 -0.0263(3) 0.63317(18) 0.92376(7) 0.0181(4) Uani d . 1 1 . .
    O O4 0.0604(3) 0.52281(17) 0.84729(7) 0.0173(4) Uani d . 1 1 . .
    H H4 0.0412 0.4509 0.8624 0.026 Uiso calc R 1 1 . .
    C C1 0.1036(4) 0.8755(2) 0.71638(9) 0.0131(5) Uani d . 1 1 . .
    C C2 -0.0413(4) 0.9361(3) 0.68468(10) 0.0160(5) Uani d . 1 1 . .
    H H2 -0.1476 0.9847 0.7004 0.019 Uiso calc R 1 1 . .
    C C3 -0.0365(4) 0.9282(3) 0.62936(10) 0.0179(5) Uani d . 1 1 . .
    H H3 -0.1383 0.9716 0.6081 0.021 Uiso calc R 1 1 . .
    C C4 0.1153(4) 0.8578(3) 0.60616(10) 0.0171(5) Uani d . 1 1 . .
    H H4A 0.1160 0.8505 0.5687 0.021 Uiso calc R 1 1 . .
    C C5 0.2709(4) 0.7959(2) 0.63727(10) 0.0145(5) Uani d . 1 1 . .
    C C6 0.4338(4) 0.7260(3) 0.61436(10) 0.0185(5) Uani d . 1 1 . .
    H H6 0.4354 0.7172 0.5769 0.022 Uiso calc R 1 1 . .
    C C7 0.5862(4) 0.6718(3) 0.64457(11) 0.0217(6) Uani d . 1 1 . .
    H H7 0.6929 0.6251 0.6283 0.026 Uiso calc R 1 1 . .
    C C8 0.5864(4) 0.6849(3) 0.70067(10) 0.0193(6) Uani d . 1 1 . .
    H H8 0.6946 0.6481 0.7219 0.023 Uiso calc R 1 1 . .
    C C9 0.4319(4) 0.7502(2) 0.72416(10) 0.0158(5) Uani d . 1 1 . .
    H H9 0.4346 0.7587 0.7617 0.019 Uiso calc R 1 1 . .
    C C10 0.2673(4) 0.8055(2) 0.69350(10) 0.0130(5) Uani d . 1 1 . .
    C C11 0.0816(4) 0.8818(2) 0.77422(10) 0.0130(5) Uani d . 1 1 . .
    C C12 0.0566(4) 1.0103(2) 0.80377(9) 0.0133(5) Uani d . 1 1 . .
    H H12 0.0621 1.0943 0.7872 0.016 Uiso calc R 1 1 . .
    C C13 0.0237(4) 1.0165(2) 0.85705(10) 0.0120(5) Uani d . 1 1 . .
    C C14 0.0126(4) 0.8948(2) 0.88178(10) 0.0131(5) Uani d . 1 1 . .
    H H14 -0.0120 0.8991 0.9180 0.016 Uiso calc R 1 1 . .
    C C15 0.0379(4) 0.7662(2) 0.85273(10) 0.0130(5) Uani d . 1 1 . .
    C C16 0.0729(4) 0.7607(2) 0.79979(10) 0.0136(5) Uani d . 1 1 . .
    H H16 0.0914 0.6726 0.7805 0.016 Uiso calc R 1 1 . .
    C C17 0.0031(4) 1.1579(3) 0.88623(10) 0.0140(5) Uani d . 1 1 . .
    C C18 0.0212(4) 0.6353(2) 0.87888(10) 0.0132(5) Uani d . 1 1 . .
    O O1A 0.4749(3) 0.58077(17) 0.92172(7) 0.0176(4) Uani d . 1 1 . .
    O O2A 0.5635(3) 0.65134(17) 0.84584(7) 0.0172(4) Uani d . 1 1 . .
    H H2A 0.5454 0.7311 0.8613 0.026 Uiso calc R 1 1 . .
    O O3A 0.4594(3) 0.06583(18) 0.93111(7) 0.0174(4) Uani d . 1 1 . .
    H H3A 0.4520 -0.0088 0.9454 0.026 Uiso calc R 1 1 . .
    O O4A 0.5295(3) -0.08045(17) 0.86125(7) 0.0169(4) Uani d . 1 1 . .
    C C1A 0.5968(4) 0.2372(2) 0.71184(10) 0.0142(5) Uani d . 1 1 . .
    C C2A 0.4496(4) 0.1661(3) 0.67782(10) 0.0166(5) Uani d . 1 1 . .
    H H2A1 0.3429 0.1219 0.6920 0.020 Uiso calc R 1 1 . .
    C C3A 0.4543(4) 0.1576(3) 0.62245(10) 0.0196(6) Uani d . 1 1 . .
    H H3A1 0.3517 0.1077 0.5997 0.024 Uiso calc R 1 1 . .
    C C4A 0.6062(4) 0.2212(3) 0.60148(10) 0.0179(5) Uani d . 1 1 . .
    H H4A1 0.6051 0.2186 0.5641 0.022 Uiso calc R 1 1 . .
    C C5A 0.7651(4) 0.2910(2) 0.63458(10) 0.0153(5) Uani d . 1 1 . .
    C C6A 0.9278(4) 0.3532(3) 0.61336(11) 0.0211(6) Uani d . 1 1 . .
    H H6A 0.9287 0.3503 0.5760 0.025 Uiso calc R 1 1 . .
    C C7A 1.0827(4) 0.4170(3) 0.64568(11) 0.0229(6) Uani d . 1 1 . .
    H H7A 1.1897 0.4593 0.6309 0.027 Uiso calc R 1 1 . .
    C C8A 1.0839(4) 0.4202(3) 0.70124(11) 0.0204(6) Uani d . 1 1 . .
    H H8A 1.1940 0.4625 0.7236 0.024 Uiso calc R 1 1 . .
    C C9A 0.9294(4) 0.3635(3) 0.72307(10) 0.0168(5) Uani d . 1 1 . .
    H H9A 0.9330 0.3672 0.7606 0.020 Uiso calc R 1 1 . .
    C C10A 0.7626(4) 0.2987(2) 0.69084(10) 0.0135(5) Uani d . 1 1 . .
    C C11A 0.5760(4) 0.2556(2) 0.77016(10) 0.0128(5) Uani d . 1 1 . .
    C C12A 0.5691(4) 0.3900(2) 0.79653(10) 0.0136(5) Uani d . 1 1 . .
    H H12A 0.5871 0.4688 0.7777 0.016 Uiso calc R 1 1 . .
    C C13A 0.5362(4) 0.4105(2) 0.84980(10) 0.0127(5) Uani d . 1 1 . .
    C C14A 0.5131(4) 0.2966(2) 0.87837(10) 0.0131(5) Uani d . 1 1 . .
    H H14A 0.4905 0.3103 0.9148 0.016 Uiso calc R 1 1 . .
    C C15A 0.5235(4) 0.1616(2) 0.85266(10) 0.0128(5) Uani d . 1 1 . .
    C C16A 0.5526(4) 0.1418(2) 0.79892(10) 0.0140(5) Uani d . 1 1 . .
    H H16A 0.5566 0.0496 0.7817 0.017 Uiso calc R 1 1 . .
    C C17A 0.5220(4) 0.5552(2) 0.87681(10) 0.0135(5) Uani d . 1 1 . .
    C C18A 0.5046(4) 0.0373(2) 0.88190(10) 0.0133(5) Uani d . 1 1 . .
    O O1B 0.6696(3) 0.72004(17) 0.17136(7) 0.0164(4) Uani d . 1 1 . .
    H H1B 0.6567 0.7946 0.1568 0.025 Uiso calc R 1 1 . .
    O O2B 0.7921(3) 0.86549(17) 0.24144(7) 0.0156(4) Uani d . 1 1 . .
    O O3B 0.6950(3) 0.20477(17) 0.17970(7) 0.0165(4) Uani d . 1 1 . .
    O O4B 0.8369(3) 0.13335(17) 0.25592(7) 0.0158(4) Uani d . 1 1 . .
    H H4B 0.7978 0.0542 0.2416 0.024 Uiso calc R 1 1 . .
    C C1B 0.9745(4) 0.5465(2) 0.39000(9) 0.0132(5) Uani d . 1 1 . .
    C C2B 0.8542(4) 0.6176(3) 0.42408(10) 0.0164(5) Uani d . 1 1 . .
    H H2B 0.7367 0.6619 0.4100 0.020 Uiso calc R 1 1 . .
    C C3B 0.9013(4) 0.6265(3) 0.47989(11) 0.0197(6) Uani d . 1 1 . .
    H H3B 0.8162 0.6767 0.5027 0.024 Uiso calc R 1 1 . .
    C C4B 1.0684(4) 0.5630(3) 0.50072(10) 0.0179(5) Uani d . 1 1 . .
    H H4B1 1.0961 0.5658 0.5381 0.022 Uiso calc R 1 1 . .
    C C5B 1.2014(4) 0.4930(3) 0.46748(10) 0.0163(5) Uani d . 1 1 . .
    C C6B 1.3807(4) 0.4316(3) 0.48856(11) 0.0197(6) Uani d . 1 1 . .
    H H6B 1.4107 0.4350 0.5259 0.024 Uiso calc R 1 1 . .
    C C7B 1.5110(4) 0.3676(3) 0.45596(11) 0.0213(6) Uani d . 1 1 . .
    H H7B 1.6296 0.3260 0.4708 0.026 Uiso calc R 1 1 . .
    C C8B 1.4708(4) 0.3630(3) 0.40047(11) 0.0188(6) Uani d . 1 1 . .
    H H8B 1.5632 0.3194 0.3781 0.023 Uiso calc R 1 1 . .
    C C9B 1.2992(4) 0.4208(2) 0.37855(10) 0.0156(5) Uani d . 1 1 . .
    H H9B 1.2746 0.4179 0.3411 0.019 Uiso calc R 1 1 . .
    C C10B 1.1573(4) 0.4853(2) 0.41101(9) 0.0135(5) Uani d . 1 1 . .
    C C11B 0.9094(4) 0.5295(2) 0.33200(9) 0.0122(5) Uani d . 1 1 . .
    C C12B 0.8653(4) 0.6428(2) 0.30312(10) 0.0136(5) Uani d . 1 1 . .
    H H12B 0.8844 0.7351 0.3201 0.016 Uiso calc R 1 1 . .
    C C13B 0.7935(3) 0.6225(2) 0.24962(10) 0.0110(5) Uani d . 1 1 . .
    C C14B 0.7634(3) 0.4884(2) 0.22378(10) 0.0114(5) Uani d . 1 1 . .
    H H14B 0.7123 0.4751 0.1875 0.014 Uiso calc R 1 1 . .
    C C15B 0.8097(4) 0.3739(2) 0.25216(10) 0.0118(5) Uani d . 1 1 . .
    C C16B 0.8828(4) 0.3948(2) 0.30538(10) 0.0130(5) Uani d . 1 1 . .
    H H16B 0.9154 0.3161 0.3242 0.016 Uiso calc R 1 1 . .
    C C17B 0.7521(4) 0.7479(2) 0.22060(9) 0.0116(5) Uani d . 1 1 . .
    C C18B 0.7735(4) 0.2302(2) 0.22478(10) 0.0132(5) Uani d . 1 1 . .
    O O1C 0.1944(3) 1.14760(17) 0.17794(7) 0.0168(4) Uani d . 1 1 . .
    O O2C 0.3329(3) 1.25902(17) 0.25475(7) 0.0160(4) Uani d . 1 1 . .
    H H2C 0.3049 1.3305 0.2391 0.024 Uiso calc R 1 1 . .
    O O3C 0.1643(3) 0.62594(17) 0.16752(6) 0.0153(4) Uani d . 1 1 . .
    H H3C 0.1382 0.5435 0.1544 0.023 Uiso calc R 1 1 . .
    O O4C 0.2889(3) 0.51794(17) 0.23747(7) 0.0157(4) Uani d . 1 1 . .
    C C1C 0.4779(4) 0.9086(2) 0.38610(9) 0.0123(5) Uani d . 1 1 . .
    C C2C 0.3567(4) 0.8484(2) 0.41795(10) 0.0158(5) Uani d . 1 1 . .
    H H2C1 0.2377 0.8004 0.4025 0.019 Uiso calc R 1 1 . .
    C C3C 0.4056(4) 0.8562(3) 0.47333(10) 0.0182(6) Uani d . 1 1 . .
    H H3C1 0.3208 0.8122 0.4947 0.022 Uiso calc R 1 1 . .
    C C4C 0.5741(4) 0.9268(3) 0.49644(10) 0.0170(5) Uani d . 1 1 . .
    H H4C 0.6027 0.9346 0.5339 0.020 Uiso calc R 1 1 . .
    C C5C 0.7072(4) 0.9887(3) 0.46510(10) 0.0147(5) Uani d . 1 1 . .
    C C6C 0.8870(4) 1.0585(3) 0.48780(10) 0.0176(5) Uani d . 1 1 . .
    H H6C 0.9179 1.0672 0.5252 0.021 Uiso calc R 1 1 . .
    C C7C 1.0161(4) 1.1134(3) 0.45698(11) 0.0200(6) Uani d . 1 1 . .
    H H7C 1.1345 1.1612 0.4730 0.024 Uiso calc R 1 1 . .
    C C8C 0.9738(4) 1.0991(3) 0.40126(10) 0.0181(5) Uani d . 1 1 . .
    H H8C 1.0659 1.1353 0.3798 0.022 Uiso calc R 1 1 . .
    C C9C 0.8014(4) 1.0337(2) 0.37795(10) 0.0150(5) Uani d . 1 1 . .
    H H9C 0.7752 1.0251 0.3404 0.018 Uiso calc R 1 1 . .
    C C10C 0.6601(4) 0.9781(2) 0.40893(9) 0.0123(5) Uani d . 1 1 . .
    C C11C 0.4120(3) 0.9006(2) 0.32818(9) 0.0119(5) Uani d . 1 1 . .
    C C12C 0.3846(4) 1.0224(2) 0.30269(9) 0.0117(5) Uani d . 1 1 . .
    H H12C 0.4178 1.1106 0.3219 0.014 Uiso calc R 1 1 . .
    C C13C 0.3094(4) 1.0156(2) 0.24968(10) 0.0115(5) Uani d . 1 1 . .
    C C14C 0.2617(3) 0.8869(2) 0.22096(9) 0.0111(5) Uani d . 1 1 . .
    H H14C 0.2086 0.8822 0.1848 0.013 Uiso calc R 1 1 . .
    C C15C 0.2925(3) 0.7659(2) 0.24564(10) 0.0109(5) Uani d . 1 1 . .
    C C16C 0.3660(4) 0.7733(2) 0.29906(9) 0.0121(5) Uani d . 1 1 . .
    H H16C 0.3847 0.6896 0.3157 0.015 Uiso calc R 1 1 . .
    C C17C 0.2729(4) 1.1463(2) 0.22324(10) 0.0127(5) Uani d . 1 1 . .
    C C18C 0.2487(4) 0.6250(2) 0.21663(10) 0.0124(5) Uani d . 1 1 . .
    S S1 1.00718(9) 0.89723(6) 0.08375(3) 0.01409(13) Uani d . 1 1 . .
    O O1G 1.2225(3) 0.88624(19) 0.06914(7) 0.0208(4) Uani d . 1 1 . .
    C C1G 0.8946(4) 1.0283(3) 0.04598(11) 0.0233(6) Uani d . 1 1 . .
    H H1G1 0.9449 1.1206 0.0615 0.035 Uiso calc R 1 1 . .
    H H1G2 0.7483 1.0243 0.0463 0.035 Uiso calc R 1 1 . .
    H H1G3 0.9288 1.0119 0.0093 0.035 Uiso calc R 1 1 . .
    C C2G 0.8784(4) 0.7491(3) 0.04824(11) 0.0208(6) Uani d . 1 1 . .
    H H2G1 0.9071 0.7420 0.0111 0.031 Uiso calc R 1 1 . .
    H H2G2 0.7334 0.7594 0.0501 0.031 Uiso calc R 1 1 . .
    H H2G3 0.9239 0.6643 0.0640 0.031 Uiso calc R 1 1 . .
    S S2 0.50038(9) 0.40349(6) 0.08343(3) 0.01460(13) Uani d . 1 1 . .
    O O1H 0.7177(3) 0.40828(19) 0.07026(7) 0.0206(4) Uani d . 1 1 . .
    C C1H 0.3754(4) 0.5325(3) 0.04717(11) 0.0221(6) Uani d . 1 1 . .
    H H1H1 0.4134 0.6257 0.0645 0.033 Uiso calc R 1 1 . .
    H H1H2 0.2297 0.5194 0.0462 0.033 Uiso calc R 1 1 . .
    H H1H3 0.4145 0.5234 0.0109 0.033 Uiso calc R 1 1 . .
    C C2H 0.3935(4) 0.2518(3) 0.04457(11) 0.0243(6) Uani d . 1 1 . .
    H H2H1 0.4359 0.2477 0.0087 0.036 Uiso calc R 1 1 . .
    H H2H2 0.2465 0.2563 0.0427 0.036 Uiso calc R 1 1 . .
    H H2H3 0.4393 0.1680 0.0610 0.036 Uiso calc R 1 1 . .
    O O1W 0.9185(3) 0.40010(18) 0.98237(7) 0.0207(4) Uani d D 1 1 . .
    H H1W1 0.829(4) 0.414(4) 1.0040(12) 0.047(11) Uiso d D 1 1 . .
    H H2W1 0.907(5) 0.466(3) 0.9622(11) 0.046(11) Uiso d D 1 1 . .
    O O2W 0.4243(3) 0.84838(19) 0.98024(7) 0.0217(4) Uani d D 1 1 . .
    H H1W2 0.349(5) 0.853(4) 1.0051(11) 0.061(13) Uiso d D 1 1 . .
    H H2W2 0.431(5) 0.7675(18) 0.9634(12) 0.041(10) Uiso d D 1 1 . .
    O O3W 0.5777(3) 0.94182(17) 0.12596(7) 0.0151(4) Uani d D 1 1 . .
    H H1W3 0.458(2) 0.936(3) 0.1116(11) 0.029(9) Uiso d D 1 1 . .
    H H2W3 0.598(5) 1.0221(18) 0.1433(12) 0.039(10) Uiso d D 1 1 . .
    O O4W 0.0735(3) 0.37916(18) 0.12416(7) 0.0155(4) Uani d D 1 1 . .
    H H1W4 -0.048(2) 0.375(3) 0.1109(12) 0.036(10) Uiso d D 1 1 . .
    H H2W4 0.113(5) 0.314(3) 0.1433(11) 0.037(10) Uiso d D 1 1 . .
loop_
    _atom_site_aniso_label
    _atom_site_aniso_U_11
    _atom_site_aniso_U_22
    _atom_site_aniso_U_33
    _atom_site_aniso_U_12
    _atom_site_aniso_U_13
    _atom_site_aniso_U_23
    O1 0.0302(11) 0.0112(8) 0.0143(9) 0.0033(8) 0.0068(8) 0.0009(7)
    O2 0.0228(10) 0.0100(8) 0.0183(10) 0.0005(7) 0.0067(8) 0.0029(7)
    O3 0.0258(10) 0.0152(9) 0.0147(9) 0.0012(7) 0.0065(8) 0.0042(7)
    O4 0.0285(11) 0.0090(8) 0.0152(9) -0.0001(7) 0.0053(8) 0.0021(7)
    C1 0.0156(13) 0.0102(11) 0.0133(12) -0.0025(9) 0.0007(10) 0.0005(9)
    C2 0.0163(13) 0.0149(12) 0.0172(13) 0.0022(10) 0.0021(10) 0.0032(10)
    C3 0.0194(14) 0.0194(13) 0.0147(13) 0.0004(10) -0.0020(11) 0.0049(10)
    C4 0.0209(14) 0.0188(13) 0.0118(12) -0.0010(10) 0.0019(10) 0.0026(10)
    C5 0.0206(13) 0.0107(11) 0.0124(12) -0.0034(9) 0.0036(10) 0.0003(9)
    C6 0.0240(14) 0.0179(13) 0.0144(13) -0.0015(11) 0.0066(11) 0.0012(10)
    C7 0.0252(15) 0.0174(13) 0.0240(14) 0.0026(11) 0.0096(12) 0.0014(11)
    C8 0.0167(13) 0.0194(13) 0.0229(14) 0.0034(10) 0.0010(11) 0.0076(11)
    C9 0.0183(13) 0.0152(12) 0.0141(13) -0.0008(10) 0.0009(10) 0.0026(10)
    C10 0.0188(13) 0.0080(11) 0.0128(12) -0.0031(9) 0.0032(10) 0.0025(9)
    C11 0.0129(12) 0.0140(12) 0.0125(12) 0.0000(9) 0.0027(9) 0.0029(9)
    C12 0.0146(12) 0.0109(11) 0.0142(12) -0.0007(9) -0.0015(10) 0.0035(9)
    C13 0.0103(12) 0.0109(11) 0.0144(12) 0.0002(9) -0.0004(9) 0.0010(9)
    C14 0.0164(13) 0.0131(12) 0.0100(12) 0.0003(9) 0.0019(10) 0.0015(9)
    C15 0.0147(12) 0.0104(11) 0.0142(12) -0.0001(9) 0.0015(10) 0.0026(9)
    C16 0.0165(13) 0.0090(11) 0.0149(13) 0.0004(9) 0.0007(10) 0.0004(9)
    C17 0.0127(12) 0.0151(12) 0.0146(13) 0.0024(9) 0.0034(10) 0.0015(10)
    C18 0.0115(12) 0.0114(12) 0.0157(13) -0.0011(9) -0.0013(10) -0.0005(9)
    O1A 0.0253(10) 0.0128(9) 0.0150(9) 0.0003(7) 0.0051(8) 0.0001(7)
    O2A 0.0263(10) 0.0090(8) 0.0166(9) 0.0005(7) 0.0033(8) 0.0009(7)
    O3A 0.0263(10) 0.0132(9) 0.0135(9) -0.0029(7) 0.0054(8) 0.0024(7)
    O4A 0.0231(10) 0.0094(8) 0.0188(10) 0.0007(7) 0.0050(8) 0.0012(7)
    C1A 0.0187(13) 0.0103(11) 0.0139(12) 0.0025(9) 0.0025(10) 0.0015(9)
    C2A 0.0192(13) 0.0125(12) 0.0187(13) -0.0003(10) 0.0044(11) 0.0023(10)
    C3A 0.0232(15) 0.0151(13) 0.0187(14) 0.0004(11) -0.0009(11) -0.0035(10)
    C4A 0.0270(15) 0.0154(12) 0.0110(12) 0.0035(10) 0.0028(11) -0.0008(10)
    C5A 0.0231(13) 0.0090(11) 0.0142(12) 0.0030(10) 0.0045(10) 0.0005(9)
    C6A 0.0259(15) 0.0195(13) 0.0198(14) 0.0033(11) 0.0091(12) 0.0041(11)
    C7A 0.0229(15) 0.0195(13) 0.0281(15) -0.0008(11) 0.0101(12) 0.0037(11)
    C8A 0.0176(14) 0.0176(13) 0.0261(15) 0.0015(10) 0.0040(11) 0.0007(11)
    C9A 0.0203(14) 0.0155(12) 0.0145(13) 0.0022(10) 0.0036(11) -0.0002(10)
    C10A 0.0183(13) 0.0086(11) 0.0142(12) 0.0041(9) 0.0033(10) 0.0020(9)
    C11A 0.0121(12) 0.0129(11) 0.0135(12) -0.0002(9) 0.0029(10) 0.0006(9)
    C12A 0.0163(13) 0.0097(11) 0.0143(12) -0.0002(9) -0.0016(10) 0.0021(9)
    C13A 0.0123(12) 0.0097(11) 0.0160(13) 0.0011(9) 0.0008(10) 0.0013(9)
    C14A 0.0153(12) 0.0096(11) 0.0145(12) 0.0012(9) 0.0023(10) 0.0005(9)
    C15A 0.0104(12) 0.0122(11) 0.0161(13) 0.0004(9) 0.0001(10) 0.0037(9)
    C16A 0.0128(12) 0.0100(11) 0.0189(13) -0.0004(9) 0.0002(10) 0.0012(10)
    C17A 0.0125(12) 0.0107(11) 0.0169(13) -0.0008(9) -0.0007(10) 0.0014(10)
    C18A 0.0115(12) 0.0135(12) 0.0151(13) -0.0006(9) 0.0005(10) 0.0034(10)
    O1B 0.0230(10) 0.0105(8) 0.0154(9) 0.0027(7) -0.0015(8) 0.0031(7)
    O2B 0.0195(9) 0.0092(8) 0.0177(9) 0.0001(7) -0.0015(7) 0.0030(7)
    O3B 0.0218(10) 0.0120(8) 0.0144(9) -0.0008(7) -0.0019(7) -0.0006(7)
    O4B 0.0255(10) 0.0075(8) 0.0137(9) -0.0017(7) -0.0020(7) 0.0026(7)
    C1B 0.0178(13) 0.0073(11) 0.0143(12) -0.0026(9) -0.0001(10) 0.0017(9)
    C2B 0.0182(13) 0.0125(12) 0.0185(13) 0.0022(10) 0.0003(10) 0.0021(10)
    C3B 0.0243(15) 0.0144(13) 0.0208(14) 0.0016(11) 0.0066(11) 0.0003(10)
    C4B 0.0237(14) 0.0193(13) 0.0102(12) -0.0040(11) -0.0006(11) 0.0011(10)
    C5B 0.0217(14) 0.0107(12) 0.0160(13) -0.0042(10) -0.0012(11) 0.0016(10)
    C6B 0.0244(15) 0.0182(13) 0.0152(13) -0.0029(11) -0.0052(11) 0.0024(10)
    C7B 0.0186(14) 0.0182(13) 0.0263(15) 0.0007(11) -0.0045(11) 0.0046(11)
    C8B 0.0168(13) 0.0148(12) 0.0239(14) 0.0012(10) 0.0016(11) -0.0023(10)
    C9B 0.0176(13) 0.0122(12) 0.0161(13) -0.0031(9) -0.0010(10) -0.0006(10)
    C10B 0.0174(13) 0.0101(11) 0.0126(12) -0.0031(9) -0.0001(10) 0.0009(9)
    C11B 0.0112(12) 0.0104(11) 0.0148(12) -0.0005(9) 0.0016(10) -0.0002(9)
    C12B 0.0138(12) 0.0090(11) 0.0176(13) -0.0006(9) 0.0018(10) -0.0003(9)
    C13B 0.0073(11) 0.0121(11) 0.0142(12) 0.0036(9) 0.0024(9) 0.0033(9)
    C14B 0.0101(12) 0.0117(11) 0.0127(12) -0.0011(9) 0.0011(9) 0.0030(9)
    C15B 0.0115(12) 0.0092(11) 0.0153(12) 0.0000(9) 0.0035(10) 0.0024(9)
    C16B 0.0124(12) 0.0085(11) 0.0188(13) -0.0004(9) 0.0030(10) 0.0029(9)
    C17B 0.0107(12) 0.0123(11) 0.0119(12) 0.0009(9) 0.0003(9) 0.0028(9)
    C18B 0.0127(12) 0.0106(11) 0.0171(13) 0.0008(9) 0.0036(10) 0.0031(10)
    O1C 0.0223(10) 0.0131(9) 0.0146(9) 0.0004(7) -0.0024(7) 0.0037(7)
    O2C 0.0252(10) 0.0077(8) 0.0147(9) -0.0009(7) -0.0014(8) 0.0029(7)
    O3C 0.0233(10) 0.0094(8) 0.0116(9) -0.0027(7) -0.0027(7) -0.0019(7)
    O4C 0.0209(10) 0.0095(8) 0.0163(9) -0.0012(7) -0.0021(7) 0.0024(7)
    C1C 0.0167(13) 0.0075(10) 0.0126(12) 0.0016(9) 0.0008(10) 0.0010(9)
    C2C 0.0171(13) 0.0136(12) 0.0165(13) -0.0040(10) 0.0001(10) 0.0015(10)
    C3C 0.0213(14) 0.0180(13) 0.0171(13) -0.0014(11) 0.0064(11) 0.0059(10)
    C4C 0.0220(14) 0.0185(12) 0.0106(12) 0.0040(10) 0.0003(10) 0.0031(10)
    C5C 0.0167(13) 0.0126(12) 0.0149(13) 0.0021(10) 0.0003(10) 0.0036(10)
    C6C 0.0196(14) 0.0169(13) 0.0145(13) 0.0033(10) -0.0039(11) -0.0010(10)
    C7C 0.0169(13) 0.0174(13) 0.0244(14) -0.0015(10) -0.0047(11) 0.0029(11)
    C8C 0.0150(13) 0.0180(13) 0.0216(14) -0.0006(10) -0.0008(11) 0.0058(11)
    C9C 0.0172(13) 0.0135(12) 0.0151(13) 0.0026(10) 0.0017(10) 0.0048(10)
    C10C 0.0162(12) 0.0077(10) 0.0132(12) 0.0019(9) 0.0016(10) 0.0016(9)
    C11C 0.0110(12) 0.0130(11) 0.0121(12) 0.0011(9) 0.0019(9) 0.0030(9)
    C12C 0.0121(12) 0.0088(11) 0.0142(12) -0.0007(9) 0.0029(10) 0.0002(9)
    C13C 0.0110(12) 0.0106(11) 0.0134(12) 0.0001(9) 0.0041(9) 0.0009(9)
    C14C 0.0127(12) 0.0120(11) 0.0084(12) 0.0010(9) 0.0003(9) 0.0009(9)
    C15C 0.0079(11) 0.0090(11) 0.0154(12) 0.0004(9) 0.0018(9) -0.0010(9)
    C16C 0.0128(12) 0.0127(12) 0.0114(12) 0.0002(9) 0.0014(10) 0.0037(9)
    C17C 0.0139(12) 0.0108(11) 0.0142(13) 0.0006(9) 0.0043(10) 0.0023(9)
    C18C 0.0128(12) 0.0105(11) 0.0137(12) -0.0005(9) 0.0009(10) 0.0007(9)
    S1 0.0149(3) 0.0153(3) 0.0118(3) -0.0002(2) 0.0010(2) 0.0005(2)
    O1G 0.0136(9) 0.0261(10) 0.0220(10) -0.0011(8) 0.0023(8) -0.0005(8)
    C1G 0.0254(15) 0.0225(14) 0.0245(15) 0.0029(11) 0.0071(12) 0.0105(11)
    C2G 0.0216(14) 0.0174(13) 0.0223(14) -0.0027(10) 0.0016(11) -0.0037(11)
    S2 0.0140(3) 0.0170(3) 0.0130(3) 0.0012(2) 0.0017(2) 0.0019(2)
    O1H 0.0136(9) 0.0284(10) 0.0209(10) 0.0007(8) 0.0024(7) 0.0078(8)
    C1H 0.0223(15) 0.0197(13) 0.0252(15) 0.0017(11) 0.0018(12) 0.0074(11)
    C2H 0.0253(15) 0.0157(13) 0.0312(16) -0.0022(11) 0.0061(12) -0.0041(11)
    O1W 0.0348(12) 0.0127(9) 0.0159(10) 0.0017(8) 0.0092(9) 0.0007(8)
    O2W 0.0360(12) 0.0147(9) 0.0164(10) 0.0001(8) 0.0109(9) 0.0039(8)
    O3W 0.0179(10) 0.0123(9) 0.0146(9) 0.0027(7) 0.0001(8) 0.0006(7)
    O4W 0.0173(10) 0.0152(9) 0.0140(9) -0.0008(7) -0.0010(8) 0.0040(7)
_geom_special_details
;
All s.u.'s (except the s.u. in the dihedral angle between two l.s. planes)
are estimated using the full covariance matrix. The cell s.u.'s are taken
into account individually in the estimation of s.u.'s in distances, angles
and torsion angles; correlations between s.u.'s in cell parameters are only
used when they are defined by crystal symmetry. An approximate (isotropic)
treatment of cell s.u.'s is used for estimating s.u.'s involving l.s.
planes.
;
loop_
    _geom_bond_atom_site_label_1
    _geom_bond_atom_site_label_2
    _geom_bond_site_symmetry_2
    _geom_bond_distance
    _geom_bond_publ_flag
    O1 C17 . 1.318(3) ?
    O1 H1 . 0.8400 ?
    O2 C17 . 1.212(3) ?
    O3 C18 . 1.218(3) ?
    O4 C18 . 1.324(3) ?
    O4 H4 . 0.8400 ?
    C1 C2 . 1.368(3) ?
    C1 C10 . 1.427(3) ?
    C1 C11 . 1.490(3) ?
    C2 C3 . 1.407(3) ?
    C2 H2 . 0.9500 ?
    C3 C4 . 1.370(4) ?
    C3 H3 . 0.9500 ?
    C4 C5 . 1.413(4) ?
    C4 H4A . 0.9500 ?
    C5 C6 . 1.423(3) ?
    C5 C10 . 1.428(3) ?
    C6 C7 . 1.352(4) ?
    C6 H6 . 0.9500 ?
    C7 C8 . 1.422(4) ?
    C7 H7 . 0.9500 ?
    C8 C9 . 1.365(4) ?
    C8 H8 . 0.9500 ?
    C9 C10 . 1.421(4) ?
    C9 H9 . 0.9500 ?
    C11 C16 . 1.395(3) ?
    C11 C12 . 1.399(3) ?
    C12 C13 . 1.391(3) ?
    C12 H12 . 0.9500 ?
    C13 C14 . 1.389(3) ?
    C13 C17 . 1.496(3) ?
    C14 C15 . 1.396(3) ?
    C14 H14 . 0.9500 ?
    C15 C16 . 1.387(3) ?
    C15 C18 . 1.491(3) ?
    C16 H16 . 0.9500 ?
    O1A C17A . 1.218(3) ?
    O2A C17A . 1.321(3) ?
    O2A H2A . 0.8400 ?
    O3A C18A . 1.320(3) ?
    O3A H3A . 0.8400 ?
    O4A C18A . 1.218(3) ?
    C1A C2A . 1.378(4) ?
    C1A C10A . 1.430(4) ?
    C1A C11A . 1.498(3) ?
    C2A C3A . 1.408(4) ?
    C2A H2A1 . 0.9500 ?
    C3A C4A . 1.365(4) ?
    C3A H3A1 . 0.9500 ?
    C4A C5A . 1.413(4) ?
    C4A H4A1 . 0.9500 ?
    C5A C6A . 1.419(4) ?
    C5A C10A . 1.429(3) ?
    C6A C7A . 1.363(4) ?
    C6A H6A . 0.9500 ?
    C7A C8A . 1.412(4) ?
    C7A H7A . 0.9500 ?
    C8A C9A . 1.359(4) ?
    C8A H8A . 0.9500 ?
    C9A C10A . 1.422(4) ?
    C9A H9A . 0.9500 ?
    C11A C16A . 1.393(3) ?
    C11A C12A . 1.399(3) ?
    C12A C13A . 1.390(3) ?
    C12A H12A . 0.9500 ?
    C13A C14A . 1.391(3) ?
    C13A C17A . 1.496(3) ?
    C14A C15A . 1.399(3) ?
    C14A H14A . 0.9500 ?
    C15A C16A . 1.396(3) ?
    C15A C18A . 1.483(3) ?
    C16A H16A . 0.9500 ?
    O1B C17B . 1.321(3) ?
    O1B H1B . 0.8400 ?
    O2B C17B . 1.218(3) ?
    O3B C18B . 1.216(3) ?
    O4B C18B . 1.326(3) ?
    O4B H4B . 0.8400 ?
    C1B C2B . 1.374(3) ?
    C1B C10B . 1.435(3) ?
    C1B C11B . 1.491(3) ?
    C2B C3B . 1.419(4) ?
    C2B H2B . 0.9500 ?
    C3B C4B . 1.361(4) ?
    C3B H3B . 0.9500 ?
    C4B C5B . 1.412(4) ?
    C4B H4B1 . 0.9500 ?
    C5B C6B . 1.418(4) ?
    C5B C10B . 1.434(3) ?
    C6B C7B . 1.367(4) ?
    C6B H6B . 0.9500 ?
    C7B C8B . 1.408(4) ?
    C7B H7B . 0.9500 ?
    C8B C9B . 1.369(4) ?
    C8B H8B . 0.9500 ?
    C9B C10B . 1.421(3) ?
    C9B H9B . 0.9500 ?
    C11B C12B . 1.391(3) ?
    C11B C16B . 1.403(3) ?
    C12B C13B . 1.394(3) ?
    C12B H12B . 0.9500 ?
    C13B C14B . 1.393(3) ?
    C13B C17B . 1.488(3) ?
    C14B C15B . 1.396(3) ?
    C14B H14B . 0.9500 ?
    C15B C16B . 1.389(3) ?
    C15B C18B . 1.492(3) ?
    C16B H16B . 0.9500 ?
    O1C C17C . 1.220(3) ?
    O2C C17C . 1.319(3) ?
    O2C H2C . 0.8400 ?
    O3C C18C . 1.321(3) ?
    O3C H3C . 0.8400 ?
    O4C C18C . 1.223(3) ?
    C1C C2C . 1.368(3) ?
    C1C C10C . 1.432(3) ?
    C1C C11C . 1.492(3) ?
    C2C C3C . 1.410(4) ?
    C2C H2C1 . 0.9500 ?
    C3C C4C . 1.365(4) ?
    C3C H3C1 . 0.9500 ?
    C4C C5C . 1.421(4) ?
    C4C H4C . 0.9500 ?
    C5C C6C . 1.419(4) ?
    C5C C10C . 1.427(3) ?
    C6C C7C . 1.362(4) ?
    C6C H6C . 0.9500 ?
    C7C C8C . 1.412(4) ?
    C7C H7C . 0.9500 ?
    C8C C9C . 1.365(4) ?
    C8C H8C . 0.9500 ?
    C9C C10C . 1.426(3) ?
    C9C H9C . 0.9500 ?
    C11C C16C . 1.384(3) ?
    C11C C12C . 1.399(3) ?
    C12C C13C . 1.388(3) ?
    C12C H12C . 0.9500 ?
    C13C C14C . 1.394(3) ?
    C13C C17C . 1.493(3) ?
    C14C C15C . 1.383(3) ?
    C14C H14C . 0.9500 ?
    C15C C16C . 1.395(3) ?
    C15C C18C . 1.491(3) ?
    C16C H16C . 0.9500 ?
    S1 O1G . 1.5229(18) ?
    S1 C2G . 1.782(3) ?
    S1 C1G . 1.784(3) ?
    C1G H1G1 . 0.9800 ?
    C1G H1G2 . 0.9800 ?
    C1G H1G3 . 0.9800 ?
    C2G H2G1 . 0.9800 ?
    C2G H2G2 . 0.9800 ?
    C2G H2G3 . 0.9800 ?
    S2 O1H . 1.5242(18) ?
    S2 C1H . 1.780(3) ?
    S2 C2H . 1.785(3) ?
    C1H H1H1 . 0.9800 ?
    C1H H1H2 . 0.9800 ?
    C1H H1H3 . 0.9800 ?
    C2H H2H1 . 0.9800 ?
    C2H H2H2 . 0.9800 ?
    C2H H2H3 . 0.9800 ?
    O1W H1W1 . 0.856(10) ?
    O1W H2W1 . 0.856(10) ?
    O2W H1W2 . 0.846(10) ?
    O2W H2W2 . 0.853(10) ?
    O3W H1W3 . 0.847(10) ?
    O3W H2W3 . 0.853(10) ?
    O4W H1W4 . 0.849(10) ?
    O4W H2W4 . 0.861(10) ?
loop_
    _geom_angle_atom_site_label_1
    _geom_angle_atom_site_label_2
    _geom_angle_atom_site_label_3
    _geom_angle_site_symmetry_1
    _geom_angle_site_symmetry_3
    _geom_angle
    _geom_angle_publ_flag
    C17 O1 H1 . . 109.5 ?
    C18 O4 H4 . . 109.5 ?
    C2 C1 C10 . . 119.8(2) ?
    C2 C1 C11 . . 118.2(2) ?
    C10 C1 C11 . . 121.9(2) ?
    C1 C2 C3 . . 121.5(2) ?
    C1 C2 H2 . . 119.2 ?
    C3 C2 H2 . . 119.2 ?
    C4 C3 C2 . . 119.8(2) ?
    C4 C3 H3 . . 120.1 ?
    C2 C3 H3 . . 120.1 ?
    C3 C4 C5 . . 120.8(2) ?
    C3 C4 H4A . . 119.6 ?
    C5 C4 H4A . . 119.6 ?
    C4 C5 C6 . . 122.0(2) ?
    C4 C5 C10 . . 119.3(2) ?
    C6 C5 C10 . . 118.7(2) ?
    C7 C6 C5 . . 121.6(2) ?
    C7 C6 H6 . . 119.2 ?
    C5 C6 H6 . . 119.2 ?
    C6 C7 C8 . . 119.8(2) ?
    C6 C7 H7 . . 120.1 ?
    C8 C7 H7 . . 120.1 ?
    C9 C8 C7 . . 120.3(2) ?
    C9 C8 H8 . . 119.8 ?
    C7 C8 H8 . . 119.8 ?
    C8 C9 C10 . . 121.2(2) ?
    C8 C9 H9 . . 119.4 ?
    C10 C9 H9 . . 119.4 ?
    C9 C10 C1 . . 123.1(2) ?
    C9 C10 C5 . . 118.2(2) ?
    C1 C10 C5 . . 118.6(2) ?
    C16 C11 C12 . . 118.0(2) ?
    C16 C11 C1 . . 121.4(2) ?
    C12 C11 C1 . . 120.5(2) ?
    C13 C12 C11 . . 120.8(2) ?
    C13 C12 H12 . . 119.6 ?
    C11 C12 H12 . . 119.6 ?
    C14 C13 C12 . . 120.5(2) ?
    C14 C13 C17 . . 121.9(2) ?
    C12 C13 C17 . . 117.6(2) ?
    C13 C14 C15 . . 119.2(2) ?
    C13 C14 H14 . . 120.4 ?
    C15 C14 H14 . . 120.4 ?
    C16 C15 C14 . . 120.1(2) ?
    C16 C15 C18 . . 120.7(2) ?
    C14 C15 C18 . . 119.2(2) ?
    C15 C16 C11 . . 121.4(2) ?
    C15 C16 H16 . . 119.3 ?
    C11 C16 H16 . . 119.3 ?
    O2 C17 O1 . . 124.2(2) ?
    O2 C17 C13 . . 121.7(2) ?
    O1 C17 C13 . . 114.1(2) ?
    O3 C18 O4 . . 124.5(2) ?
    O3 C18 C15 . . 123.5(2) ?
    O4 C18 C15 . . 112.0(2) ?
    C17A O2A H2A . . 109.5 ?
    C18A O3A H3A . . 109.5 ?
    C2A C1A C10A . . 119.6(2) ?
    C2A C1A C11A . . 119.6(2) ?
    C10A C1A C11A . . 120.7(2) ?
    C1A C2A C3A . . 121.3(2) ?
    C1A C2A H2A1 . . 119.3 ?
    C3A C2A H2A1 . . 119.3 ?
    C4A C3A C2A . . 120.0(2) ?
    C4A C3A H3A1 . . 120.0 ?
    C2A C3A H3A1 . . 120.0 ?
    C3A C4A C5A . . 121.0(2) ?
    C3A C4A H4A1 . . 119.5 ?
    C5A C4A H4A1 . . 119.5 ?
    C4A C5A C6A . . 121.6(2) ?
    C4A C5A C10A . . 119.3(2) ?
    C6A C5A C10A . . 119.1(2) ?
    C7A C6A C5A . . 121.1(3) ?
    C7A C6A H6A . . 119.4 ?
    C5A C6A H6A . . 119.4 ?
    C6A C7A C8A . . 119.8(3) ?
    C6A C7A H7A . . 120.1 ?
    C8A C7A H7A . . 120.1 ?
    C9A C8A C7A . . 120.8(3) ?
    C9A C8A H8A . . 119.6 ?
    C7A C8A H8A . . 119.6 ?
    C8A C9A C10A . . 121.2(2) ?
    C8A C9A H9A . . 119.4 ?
    C10A C9A H9A . . 119.4 ?
    C9A C10A C1A . . 123.4(2) ?
    C9A C10A C5A . . 117.9(2) ?
    C1A C10A C5A . . 118.6(2) ?
    C16A C11A C12A . . 118.3(2) ?
    C16A C11A C1A . . 121.8(2) ?
    C12A C11A C1A . . 119.9(2) ?
    C13A C12A C11A . . 121.2(2) ?
    C13A C12A H12A . . 119.4 ?
    C11A C12A H12A . . 119.4 ?
    C12A C13A C14A . . 120.4(2) ?
    C12A C13A C17A . . 120.4(2) ?
    C14A C13A C17A . . 119.3(2) ?
    C13A C14A C15A . . 119.0(2) ?
    C13A C14A H14A . . 120.5 ?
    C15A C14A H14A . . 120.5 ?
    C16A C15A C14A . . 120.4(2) ?
    C16A C15A C18A . . 118.8(2) ?
    C14A C15A C18A . . 120.8(2) ?
    C11A C16A C15A . . 120.8(2) ?
    C11A C16A H16A . . 119.6 ?
    C15A C16A H16A . . 119.6 ?
    O1A C17A O2A . . 124.2(2) ?
    O1A C17A C13A . . 123.8(2) ?
    O2A C17A C13A . . 111.9(2) ?
    O4A C18A O3A . . 124.0(2) ?
    O4A C18A C15A . . 121.5(2) ?
    O3A C18A C15A . . 114.5(2) ?
    C17B O1B H1B . . 109.5 ?
    C18B O4B H4B . . 109.5 ?
    C2B C1B C10B . . 119.4(2) ?
    C2B C1B C11B . . 119.5(2) ?
    C10B C1B C11B . . 121.0(2) ?
    C1B C2B C3B . . 121.5(2) ?
    C1B C2B H2B . . 119.2 ?
    C3B C2B H2B . . 119.2 ?
    C4B C3B C2B . . 119.9(2) ?
    C4B C3B H3B . . 120.0 ?
    C2B C3B H3B . . 120.0 ?
    C3B C4B C5B . . 120.9(2) ?
    C3B C4B H4B1 . . 119.6 ?
    C5B C4B H4B1 . . 119.6 ?
    C4B C5B C6B . . 121.6(2) ?
    C4B C5B C10B . . 119.7(2) ?
    C6B C5B C10B . . 118.7(2) ?
    C7B C6B C5B . . 121.0(3) ?
    C7B C6B H6B . . 119.5 ?
    C5B C6B H6B . . 119.5 ?
    C6B C7B C8B . . 120.4(2) ?
    C6B C7B H7B . . 119.8 ?
    C8B C7B H7B . . 119.8 ?
    C9B C8B C7B . . 120.4(2) ?
    C9B C8B H8B . . 119.8 ?
    C7B C8B H8B . . 119.8 ?
    C8B C9B C10B . . 121.0(2) ?
    C8B C9B H9B . . 119.5 ?
    C10B C9B H9B . . 119.5 ?
    C9B C10B C5B . . 118.4(2) ?
    C9B C10B C1B . . 123.2(2) ?
    C5B C10B C1B . . 118.4(2) ?
    C12B C11B C16B . . 118.0(2) ?
    C12B C11B C1B . . 122.5(2) ?
    C16B C11B C1B . . 119.5(2) ?
    C11B C12B C13B . . 120.8(2) ?
    C11B C12B H12B . . 119.6 ?
    C13B C12B H12B . . 119.6 ?
    C14B C13B C12B . . 120.9(2) ?
    C14B C13B C17B . . 120.8(2) ?
    C12B C13B C17B . . 118.3(2) ?
    C13B C14B C15B . . 118.9(2) ?
    C13B C14B H14B . . 120.6 ?
    C15B C14B H14B . . 120.6 ?
    C16B C15B C14B . . 120.0(2) ?
    C16B C15B C18B . . 121.2(2) ?
    C14B C15B C18B . . 118.9(2) ?
    C15B C16B C11B . . 121.5(2) ?
    C15B C16B H16B . . 119.2 ?
    C11B C16B H16B . . 119.2 ?
    O2B C17B O1B . . 123.9(2) ?
    O2B C17B C13B . . 121.6(2) ?
    O1B C17B C13B . . 114.5(2) ?
    O3B C18B O4B . . 124.1(2) ?
    O3B C18B C15B . . 124.4(2) ?
    O4B C18B C15B . . 111.5(2) ?
    C17C O2C H2C . . 109.5 ?
    C18C O3C H3C . . 109.5 ?
    C2C C1C C10C . . 119.8(2) ?
    C2C C1C C11C . . 118.0(2) ?
    C10C C1C C11C . . 122.2(2) ?
    C1C C2C C3C . . 121.2(2) ?
    C1C C2C H2C1 . . 119.4 ?
    C3C C2C H2C1 . . 119.4 ?
    C4C C3C C2C . . 120.3(2) ?
    C4C C3C H3C1 . . 119.8 ?
    C2C C3C H3C1 . . 119.8 ?
    C3C C4C C5C . . 120.7(2) ?
    C3C C4C H4C . . 119.6 ?
    C5C C4C H4C . . 119.6 ?
    C6C C5C C4C . . 122.0(2) ?
    C6C C5C C10C . . 119.0(2) ?
    C4C C5C C10C . . 118.9(2) ?
    C7C C6C C5C . . 121.3(2) ?
    C7C C6C H6C . . 119.4 ?
    C5C C6C H6C . . 119.4 ?
    C6C C7C C8C . . 120.0(2) ?
    C6C C7C H7C . . 120.0 ?
    C8C C7C H7C . . 120.0 ?
    C9C C8C C7C . . 120.5(2) ?
    C9C C8C H8C . . 119.8 ?
    C7C C8C H8C . . 119.8 ?
    C8C C9C C10C . . 121.2(2) ?
    C8C C9C H9C . . 119.4 ?
    C10C C9C H9C . . 119.4 ?
    C9C C10C C5C . . 118.0(2) ?
    C9C C10C C1C . . 123.0(2) ?
    C5C C10C C1C . . 119.0(2) ?
    C16C C11C C12C . . 118.4(2) ?
    C16C C11C C1C . . 120.8(2) ?
    C12C C11C C1C . . 120.6(2) ?
    C13C C12C C11C . . 120.7(2) ?
    C13C C12C H12C . . 119.7 ?
    C11C C12C H12C . . 119.7 ?
    C12C C13C C14C . . 120.3(2) ?
    C12C C13C C17C . . 120.5(2) ?
    C14C C13C C17C . . 119.2(2) ?
    C15C C14C C13C . . 119.3(2) ?
    C15C C14C H14C . . 120.4 ?
    C13C C14C H14C . . 120.4 ?
    C14C C15C C16C . . 120.2(2) ?
    C14C C15C C18C . . 121.7(2) ?
    C16C C15C C18C . . 118.1(2) ?
    C11C C16C C15C . . 121.1(2) ?
    C11C C16C H16C . . 119.5 ?
    C15C C16C H16C . . 119.5 ?
    O1C C17C O2C . . 124.4(2) ?
    O1C C17C C13C . . 123.5(2) ?
    O2C C17C C13C . . 112.1(2) ?
    O4C C18C O3C . . 123.5(2) ?
    O4C C18C C15C . . 121.6(2) ?
    O3C C18C C15C . . 114.9(2) ?
    O1G S1 C2G . . 105.32(11) ?
    O1G S1 C1G . . 105.23(12) ?
    C2G S1 C1G . . 98.15(13) ?
    S1 C1G H1G1 . . 109.5 ?
    S1 C1G H1G2 . . 109.5 ?
    H1G1 C1G H1G2 . . 109.5 ?
    S1 C1G H1G3 . . 109.5 ?
    H1G1 C1G H1G3 . . 109.5 ?
    H1G2 C1G H1G3 . . 109.5 ?
    S1 C2G H2G1 . . 109.5 ?
    S1 C2G H2G2 . . 109.5 ?
    H2G1 C2G H2G2 . . 109.5 ?
    S1 C2G H2G3 . . 109.5 ?
    H2G1 C2G H2G3 . . 109.5 ?
    H2G2 C2G H2G3 . . 109.5 ?
    O1H S2 C1H . . 104.86(12) ?
    O1H S2 C2H . . 104.87(12) ?
    C1H S2 C2H . . 98.30(13) ?
    S2 C1H H1H1 . . 109.5 ?
    S2 C1H H1H2 . . 109.5 ?
    H1H1 C1H H1H2 . . 109.5 ?
    S2 C1H H1H3 . . 109.5 ?
    H1H1 C1H H1H3 . . 109.5 ?
    H1H2 C1H H1H3 . . 109.5 ?
    S2 C2H H2H1 . . 109.5 ?
    S2 C2H H2H2 . . 109.5 ?
    H2H1 C2H H2H2 . . 109.5 ?
    S2 C2H H2H3 . . 109.5 ?
    H2H1 C2H H2H3 . . 109.5 ?
    H2H2 C2H H2H3 . . 109.5 ?
    H1W1 O1W H2W1 . . 106(3) ?
    H1W2 O2W H2W2 . . 115(4) ?
    H1W3 O3W H2W3 . . 110(3) ?
    H1W4 O4W H2W4 . . 117(3) ?
loop_
    _geom_torsion_atom_site_label_1
    _geom_torsion_atom_site_label_2
    _geom_torsion_atom_site_label_3
    _geom_torsion_atom_site_label_4
    _geom_torsion_site_symmetry_1
    _geom_torsion_site_symmetry_2
    _geom_torsion_site_symmetry_3
    _geom_torsion_site_symmetry_4
    _geom_torsion
    _geom_torsion_publ_flag
    C10 C1 C2 C3 . . . . 1.8(4) ?
    C11 C1 C2 C3 . . . . -176.7(2) ?
    C1 C2 C3 C4 . . . . 0.4(4) ?
    C2 C3 C4 C5 . . . . -1.7(4) ?
    C3 C4 C5 C6 . . . . -178.0(2) ?
    C3 C4 C5 C10 . . . . 0.9(4) ?
    C4 C5 C6 C7 . . . . 177.4(3) ?
    C10 C5 C6 C7 . . . . -1.5(4) ?
    C5 C6 C7 C8 . . . . -0.4(4) ?
    C6 C7 C8 C9 . . . . 1.0(4) ?
    C7 C8 C9 C10 . . . . 0.4(4) ?
    C8 C9 C10 C1 . . . . -179.5(2) ?
    C8 C9 C10 C5 . . . . -2.3(4) ?
    C2 C1 C10 C9 . . . . 174.6(2) ?
    C11 C1 C10 C9 . . . . -7.0(4) ?
    C2 C1 C10 C5 . . . . -2.5(3) ?
    C11 C1 C10 C5 . . . . 175.9(2) ?
    C4 C5 C10 C9 . . . . -176.1(2) ?
    C6 C5 C10 C9 . . . . 2.8(3) ?
    C4 C5 C10 C1 . . . . 1.2(3) ?
    C6 C5 C10 C1 . . . . -179.9(2) ?
    C2 C1 C11 C16 . . . . 121.8(3) ?
    C10 C1 C11 C16 . . . . -56.7(3) ?
    C2 C1 C11 C12 . . . . -54.3(3) ?
    C10 C1 C11 C12 . . . . 127.3(3) ?
    C16 C11 C12 C13 . . . . -0.1(4) ?
    C1 C11 C12 C13 . . . . 176.1(2) ?
    C11 C12 C13 C14 . . . . -0.8(4) ?
    C11 C12 C13 C17 . . . . 178.6(2) ?
    C12 C13 C14 C15 . . . . 1.0(4) ?
    C17 C13 C14 C15 . . . . -178.4(2) ?
    C13 C14 C15 C16 . . . . -0.3(4) ?
    C13 C14 C15 C18 . . . . -178.6(2) ?
    C14 C15 C16 C11 . . . . -0.7(4) ?
    C18 C15 C16 C11 . . . . 177.6(2) ?
    C12 C11 C16 C15 . . . . 0.9(4) ?
    C1 C11 C16 C15 . . . . -175.3(2) ?
    C14 C13 C17 O2 . . . . 174.1(2) ?
    C12 C13 C17 O2 . . . . -5.3(4) ?
    C14 C13 C17 O1 . . . . -5.9(3) ?
    C12 C13 C17 O1 . . . . 174.6(2) ?
    C16 C15 C18 O3 . . . . -173.5(2) ?
    C14 C15 C18 O3 . . . . 4.8(4) ?
    C16 C15 C18 O4 . . . . 5.4(3) ?
    C14 C15 C18 O4 . . . . -176.3(2) ?
    C10A C1A C2A C3A . . . . -2.7(3) ?
    C11A C1A C2A C3A . . . . 174.1(2) ?
    C1A C2A C3A C4A . . . . -0.3(4) ?
    C2A C3A C4A C5A . . . . 2.8(4) ?
    C3A C4A C5A C6A . . . . 177.7(2) ?
    C3A C4A C5A C10A . . . . -2.1(3) ?
    C4A C5A C6A C7A . . . . -178.3(2) ?
    C10A C5A C6A C7A . . . . 1.5(4) ?
    C5A C6A C7A C8A . . . . 0.8(4) ?
    C6A C7A C8A C9A . . . . -1.8(4) ?
    C7A C8A C9A C10A . . . . 0.3(4) ?
    C8A C9A C10A C1A . . . . 179.8(2) ?
    C8A C9A C10A C5A . . . . 2.0(3) ?
    C2A C1A C10A C9A . . . . -174.5(2) ?
    C11A C1A C10A C9A . . . . 8.7(3) ?
    C2A C1A C10A C5A . . . . 3.3(3) ?
    C11A C1A C10A C5A . . . . -173.5(2) ?
    C4A C5A C10A C9A . . . . 176.9(2) ?
    C6A C5A C10A C9A . . . . -2.8(3) ?
    C4A C5A C10A C1A . . . . -1.0(3) ?
    C6A C5A C10A C1A . . . . 179.3(2) ?
    C2A C1A C11A C16A . . . . 56.6(3) ?
    C10A C1A C11A C16A . . . . -126.5(3) ?
    C2A C1A C11A C12A . . . . -120.0(3) ?
    C10A C1A C11A C12A . . . . 56.9(3) ?
    C16A C11A C12A C13A . . . . -1.1(4) ?
    C1A C11A C12A C13A . . . . 175.6(2) ?
    C11A C12A C13A C14A . . . . 1.2(4) ?
    C11A C12A C13A C17A . . . . -177.8(2) ?
    C12A C13A C14A C15A . . . . 0.0(4) ?
    C17A C13A C14A C15A . . . . 179.1(2) ?
    C13A C14A C15A C16A . . . . -1.3(4) ?
    C13A C14A C15A C18A . . . . 178.5(2) ?
    C12A C11A C16A C15A . . . . -0.1(4) ?
    C1A C11A C16A C15A . . . . -176.8(2) ?
    C14A C15A C16A C11A . . . . 1.4(4) ?
    C18A C15A C16A C11A . . . . -178.5(2) ?
    C12A C13A C17A O1A . . . . 172.8(2) ?
    C14A C13A C17A O1A . . . . -6.2(4) ?
    C12A C13A C17A O2A . . . . -6.2(3) ?
    C14A C13A C17A O2A . . . . 174.8(2) ?
    C16A C15A C18A O4A . . . . 5.8(4) ?
    C14A C15A C18A O4A . . . . -174.0(2) ?
    C16A C15A C18A O3A . . . . -174.2(2) ?
    C14A C15A C18A O3A . . . . 6.0(3) ?
    C10B C1B C2B C3B . . . . -3.1(4) ?
    C11B C1B C2B C3B . . . . 174.7(2) ?
    C1B C2B C3B C4B . . . . -0.3(4) ?
    C2B C3B C4B C5B . . . . 2.7(4) ?
    C3B C4B C5B C6B . . . . 177.2(2) ?
    C3B C4B C5B C10B . . . . -1.7(4) ?
    C4B C5B C6B C7B . . . . -178.1(3) ?
    C10B C5B C6B C7B . . . . 0.8(4) ?
    C5B C6B C7B C8B . . . . 0.8(4) ?
    C6B C7B C8B C9B . . . . -0.9(4) ?
    C7B C8B C9B C10B . . . . -0.7(4) ?
    C8B C9B C10B C5B . . . . 2.3(3) ?
    C8B C9B C10B C1B . . . . -179.5(2) ?
    C4B C5B C10B C9B . . . . 176.6(2) ?
    C6B C5B C10B C9B . . . . -2.3(3) ?
    C4B C5B C10B C1B . . . . -1.7(3) ?
    C6B C5B C10B C1B . . . . 179.4(2) ?
    C2B C1B C10B C9B . . . . -174.2(2) ?
    C11B C1B C10B C9B . . . . 8.1(4) ?
    C2B C1B C10B C5B . . . . 4.0(3) ?
    C11B C1B C10B C5B . . . . -173.7(2) ?
    C2B C1B C11B C12B . . . . 56.6(3) ?
    C10B C1B C11B C12B . . . . -125.7(3) ?
    C2B C1B C11B C16B . . . . -120.6(3) ?
    C10B C1B C11B C16B . . . . 57.1(3) ?
    C16B C11B C12B C13B . . . . 1.1(3) ?
    C1B C11B C12B C13B . . . . -176.2(2) ?
    C11B C12B C13B C14B . . . . 0.2(3) ?
    C11B C12B C13B C17B . . . . -179.0(2) ?
    C12B C13B C14B C15B . . . . -1.1(3) ?
    C17B C13B C14B C15B . . . . 178.2(2) ?
    C13B C14B C15B C16B . . . . 0.5(3) ?
    C13B C14B C15B C18B . . . . 178.7(2) ?
    C14B C15B C16B C11B . . . . 0.8(4) ?
    C18B C15B C16B C11B . . . . -177.3(2) ?
    C12B C11B C16B C15B . . . . -1.6(4) ?
    C1B C11B C16B C15B . . . . 175.7(2) ?
    C14B C13B C17B O2B . . . . -174.2(2) ?
    C12B C13B C17B O2B . . . . 5.0(3) ?
    C14B C13B C17B O1B . . . . 5.9(3) ?
    C12B C13B C17B O1B . . . . -174.9(2) ?
    C16B C15B C18B O3B . . . . 173.8(2) ?
    C14B C15B C18B O3B . . . . -4.4(4) ?
    C16B C15B C18B O4B . . . . -5.9(3) ?
    C14B C15B C18B O4B . . . . 176.0(2) ?
    C10C C1C C2C C3C . . . . 1.5(4) ?
    C11C C1C C2C C3C . . . . -177.6(2) ?
    C1C C2C C3C C4C . . . . 1.2(4) ?
    C2C C3C C4C C5C . . . . -2.5(4) ?
    C3C C4C C5C C6C . . . . -177.8(2) ?
    C3C C4C C5C C10C . . . . 1.1(4) ?
    C4C C5C C6C C7C . . . . 177.9(2) ?
    C10C C5C C6C C7C . . . . -1.1(3) ?
    C5C C6C C7C C8C . . . . -1.1(4) ?
    C6C C7C C8C C9C . . . . 1.7(4) ?
    C7C C8C C9C C10C . . . . -0.1(4) ?
    C8C C9C C10C C5C . . . . -2.0(3) ?
    C8C C9C C10C C1C . . . . -179.9(2) ?
    C6C C5C C10C C9C . . . . 2.6(3) ?
    C4C C5C C10C C9C . . . . -176.4(2) ?
    C6C C5C C10C C1C . . . . -179.5(2) ?
    C4C C5C C10C C1C . . . . 1.5(3) ?
    C2C C1C C10C C9C . . . . 175.0(2) ?
    C11C C1C C10C C9C . . . . -5.9(3) ?
    C2C C1C C10C C5C . . . . -2.8(3) ?
    C11C C1C C10C C5C . . . . 176.3(2) ?
    C2C C1C C11C C16C . . . . -54.5(3) ?
    C10C C1C C11C C16C . . . . 126.4(2) ?
    C2C C1C C11C C12C . . . . 121.9(3) ?
    C10C C1C C11C C12C . . . . -57.2(3) ?
    C16C C11C C12C C13C . . . . 1.2(3) ?
    C1C C11C C12C C13C . . . . -175.3(2) ?
    C11C C12C C13C C14C . . . . -0.5(3) ?
    C11C C12C C13C C17C . . . . 177.6(2) ?
    C12C C13C C14C C15C . . . . -0.8(3) ?
    C17C C13C C14C C15C . . . . -179.0(2) ?
    C13C C14C C15C C16C . . . . 1.5(3) ?
    C13C C14C C15C C18C . . . . -178.6(2) ?
    C12C C11C C16C C15C . . . . -0.5(3) ?
    C1C C11C C16C C15C . . . . 176.0(2) ?
    C14C C15C C16C C11C . . . . -0.9(3) ?
    C18C C15C C16C C11C . . . . 179.2(2) ?
    C12C C13C C17C O1C . . . . -174.8(2) ?
    C14C C13C C17C O1C . . . . 3.3(4) ?
    C12C C13C C17C O2C . . . . 4.4(3) ?
    C14C C13C C17C O2C . . . . -177.5(2) ?
    C14C C15C C18C O4C . . . . 174.9(2) ?
    C16C C15C C18C O4C . . . . -5.2(3) ?
    C14C C15C C18C O3C . . . . -5.1(3) ?
    C16C C15C C18C O3C . . . . 174.8(2) ?
loop_
    _geom_hbond_atom_site_label_D
    _geom_hbond_atom_site_label_H
    _geom_hbond_atom_site_label_A
    _geom_hbond_site_symmetry_A
    _geom_hbond_distance_DH
    _geom_hbond_distance_HA
    _geom_hbond_distance_DA
    _geom_hbond_angle_DHA
    _geom_hbond_publ_flag
    O1 H1 O1W 1_465 0.84 1.72 2.559(2) 175.0 yes
    O1B H1B O3W . 0.84 1.74 2.573(2) 168.0 yes
    O2A H2A O4A 1_565 0.84 1.82 2.583(2) 151.0 yes
    O2C H2C O4C 1_565 0.84 1.81 2.584(2) 152.0 yes
    O3A H3A O2W 1_545 0.84 1.73 2.565(3) 174.0 yes
    O3C H3C O4W . 0.84 1.72 2.561(2) 176.0 yes
    O4 H4 O2 1_545 0.84 1.81 2.591(2) 154.0 yes
    O4B H4B O2B 1_545 0.84 1.81 2.578(2) 150.0 yes
    O1W H1W1 O1H 1_556 0.85(3) 1.92(3) 2.716(3) 155(3) yes
    O1W H2W1 O3 1_655 0.85(3) 2.04(3) 2.858(2) 162(3) yes
    O2W H1W2 O1G 1_456 0.85(3) 1.91(3) 2.742(3) 168(3) yes
    O2W H2W2 O1A . 0.85(2) 2.03(2) 2.879(2) 174(3) yes
    O3W H1W3 O1G 1_455 0.846(17) 1.85(2) 2.680(3) 165(3) yes
    O3W H2W3 O3B 1_565 0.85(2) 1.98(2) 2.824(2) 170(3) yes
    O4W H1W4 O1H 1_455 0.848(17) 1.84(2) 2.656(3) 162(3) yes
    O4W H2W4 O1C 1_545 0.86(3) 1.96(3) 2.808(2) 172(3) yes
data_global
_journal_date_recd_electronic     2013-04-17
_journal_date_accepted     2013-05-06
_journal_name_full     'Acta Crystallographica, Section E'
_journal_year     2013
_journal_volume     69
_journal_issue      6
_journal_page_first     o912
_journal_page_last     o913
_journal_paper_category     QO
_journal_paper_doi     10.1107/S1600536813012361
_journal_coeditor_code     YK2092
_publ_contact_author_name     'Prof. Dr. Edwin Weber'
_publ_contact_author_address
; Institut f\"ur Organische Chemie
  TU Bergakademie Freiberg
  Leipziger Strasse 29
  D-09596 Freiberg/Sachsen
  Germany
;
_publ_contact_author_email     Edwin.Weber@chemie.tu-freiberg.de
_publ_contact_author_fax     '49(03731) 393170'
_publ_contact_author_phone     '49(03731) 392386'
_publ_section_title
;
5-(Naphthalen-1-yl)isophthalic acid--dimethyl sulfoxide--water (2/1/2)
;
loop_
    _publ_author_name
    _publ_author_address
    'Vetter, Antje'
; Institut f\"ur Organische Chemie
  TU Bergakademie Freiberg
  Leipziger Strasse 29
  D-09596 Freiberg/Sachsen
  Germany
;
    'Seichter, Wilhelm'
; Institut f\"ur Organische Chemie
  TU Bergakademie Freiberg
  Leipziger Strasse 29
  D-09596 Freiberg/Sachsen
  Germany
;
    'Weber, Edwin'
; Institut f\"ur Organische Chemie
  TU Bergakademie Freiberg
  Leipziger Strasse 29
  D-09596 Freiberg/Sachsen
  Germany
;
