# Supplementary material for: 5-(Naphthalen-1-yl)isophthalic acid–dimethyl sulfoxide–water (2/1/2)
Source: Acta Crystallogr Sect E Struct Rep Online. 2013 May 18;69(Pt 6):o912–3. doi: 10.1107/S1600536813012361 (PMC3685065; doi:10.1107/S1600536813012361)
Supplement: Supplementary file 2 [file e-69-0o912-Isup2.hkl]

# 
# h,k,l, Fc-squared, Fo-squared, sigma(Fo-squared) and status flag 
# 
data_I
_shelx_title ' anve_3_0m in P1' 
_shelx_refln_list_code          4 
_shelx_F_calc_maximum      179.84 
_exptl_crystal_F_000       732.00 
_reflns_d_resolution_high  0.7545 
 
loop_ 
 _symmetry_equiv_pos_as_xyz 
 'x, y, z' 
 
_cell_length_a     6.6842 
_cell_length_b     9.6173 
_cell_length_c    25.4682 
_cell_angle_alpha  95.780 
_cell_angle_beta   95.669 
_cell_angle_gamma  90.028 
 
_shelx_F_squared_multiplier     1.000 
 
loop_ 
 _refln_index_h 
 _refln_index_k 
 _refln_index_l 
 _refln_F_squared_calc 
 _refln_F_squared_meas 
 _refln_F_squared_sigma 
 _refln_observed_status 
   0  -1 -33       81.65      142.26     34.50 o 
   1  -1 -33       89.30      111.92     34.16 o 
   0   0 -33       10.90       50.35     26.59 o 
   1   0 -33        6.01       12.35     22.68 o 
   2   0 -33       49.23       74.77     30.26 o 
   0   1 -33       13.07       58.42     27.72 o 
   1   1 -33      220.41      245.51     42.33 o 
   2   1 -33       17.82       28.11     28.31 o 
   0   2 -33        1.86       -4.43     22.54 o 
   1   2 -33        7.74        3.91     23.64 o 
   2   2 -33      223.42      286.17     45.10 o 
   0   3 -33      101.96      173.27     37.07 o 
   1   3 -33       67.51       69.73     30.86 o 
   2   3 -33       31.98       52.71     27.99 o 
   0  -2 -32       20.46       26.22     22.30 o 
   1  -2 -32       27.84       36.53     23.75 o 
   2  -2 -32       53.14       81.46     27.58 o 
  -1  -1 -32      116.85      109.39     32.86 o 
   0  -1 -32       41.34       85.05     28.61 o 
   1  -1 -32      107.71      122.08     31.53 o 
   2  -1 -32       16.28       15.65     17.10 o 
   3  -1 -32       23.84       12.34     16.79 o 
  -1   0 -32        5.86       12.69     22.25 o 
   0   0 -32       17.94       32.13     23.40 o 
   1   0 -32        2.00      -25.70     19.68 o 
   2   0 -32      562.74      475.73     51.54 o 
   3   0 -32        3.73        5.13     17.06 o 
  -1   1 -32      294.82      300.54     42.11 o 
   0   1 -32       57.15       70.86     29.58 o 
   1   1 -32        5.41        4.60     20.64 o 
   2   1 -32       73.69       27.98     26.37 o 
   3   1 -32       22.68       42.69     18.99 o 
  -1   2 -32       32.86       30.83     20.91 o 
   0   2 -32       46.41       17.92     22.98 o 
   1   2 -32       69.41       88.73     29.71 o 
   2   2 -32      420.44      480.86     53.04 o 
   3   2 -32       46.01       39.67     17.72 o 
  -1   3 -32       81.84      129.58     32.10 o 
   0   3 -32        3.47       -0.20     20.62 o 
   1   3 -32       46.18       72.90     30.38 o 
   2   3 -32       20.53       52.47     28.43 o 
   3   3 -32       23.30       43.09     27.02 o 
  -1   4 -32       35.63       15.79     22.96 o 
   0   4 -32       94.26       86.20     29.68 o 
   1   4 -32      145.92      201.10     38.93 o 
   2   4 -32        6.64       -8.50     23.59 o 
   0   5 -32        6.57      -10.04     21.58 o 
   1   5 -32      142.03      225.89     39.11 o 
  -1  -3 -31      197.46      174.67     37.82 o 
   0  -3 -31       18.49       73.12     27.23 o 
   1  -3 -31       16.44        9.28     20.12 o 
   2  -3 -31       85.69      107.69     23.19 o 
  -1  -2 -31       25.42       17.43     22.92 o 
   0  -2 -31      196.05      165.51     35.25 o 
   1  -2 -31      136.47      165.09     35.43 o 
   2  -2 -31      332.69      362.15     31.18 o 
   3  -2 -31       71.34       91.86     22.19 o 
  -2  -1 -31       26.03       10.19     22.65 o 
  -1  -1 -31      142.78      176.99     36.59 o 
   0  -1 -31       20.57       -5.77     18.22 o 
   1  -1 -31       34.70       38.78     24.25 o 
   2  -1 -31       13.99       21.28     16.81 o 
   3  -1 -31       56.37       69.89     20.06 o 
  -2   0 -31       75.39       45.95     26.15 o 
  -1   0 -31        0.08       19.46     22.09 o 
   0   0 -31      198.27      286.80     40.32 o 
   1   0 -31        7.42      -15.54     16.49 o 
   2   0 -31      191.42      170.38     47.60 o 
   3   0 -31       12.72        9.85     15.91 o 
   4   0 -31      672.22      708.78     95.40 o 
  -2   1 -31       39.11       43.47     23.38 o 
  -1   1 -31       27.47       13.89     21.07 o 
   0   1 -31       77.36       67.50     27.07 o 
   1   1 -31      170.94      155.90     33.50 o 
   2   1 -31       35.86       12.09     23.02 o 
   3   1 -31       83.91      134.50     23.45 o 
   4   1 -31       21.51       28.73     18.75 o 
  -2   2 -31       22.34       36.82     22.17 o 
  -1   2 -31       26.99       38.44     21.68 o 
   0   2 -31       17.61        9.06     20.65 o 
   1   2 -31       83.71       95.57     30.92 o 
   2   2 -31      181.04      181.21     36.54 o 
   3   2 -31       10.02       -2.56     27.76 o 
   4   2 -31      124.90      118.46     23.76 o 
  -2   3 -31        8.30       18.99     19.83 o 
  -1   3 -31       50.29       56.79     27.04 o 
   0   3 -31        7.53       33.95     21.40 o 
   1   3 -31      105.42      176.31     35.62 o 
   2   3 -31       17.78       21.60     23.19 o 
   3   3 -31       96.63       94.42     21.62 o 
   4   3 -31       15.83       -0.44     16.98 o 
  -2   4 -31      405.05      444.85     48.75 o 
  -1   4 -31      139.26      175.73     34.71 o 
   0   4 -31       21.44        5.88     22.73 o 
   1   4 -31       15.13      -23.15     19.22 o 
   2   4 -31       88.54      138.93     34.61 o 
   3   4 -31       21.93        7.55     24.86 o 
  -1   5 -31      212.96      288.28     40.53 o 
   0   5 -31      279.32      281.14     40.61 o 
   1   5 -31       17.50       13.41     23.59 o 
   2   5 -31      160.73      151.44     35.22 o 
   3   5 -31       47.01       24.88     28.46 o 
   1   6 -31        2.28        1.72     21.51 o 
  -1  -4 -30       28.24        2.41     20.98 o 
   0  -4 -30      274.84      265.38     40.50 o 
   1  -4 -30      163.93      154.12     24.58 o 
   2  -4 -30       43.97       42.61     19.46 o 
  -2  -3 -30       98.38       83.31     29.40 o 
  -1  -3 -30        6.13       -8.77     19.88 o 
   0  -3 -30        6.72       -4.31     21.63 o 
   1  -3 -30        2.75       10.93     15.40 o 
   2  -3 -30       51.22       25.17     19.65 o 
   3  -3 -30       23.46       -7.94     15.62 o 
  -2  -2 -30        6.31       20.20     21.94 o 
  -1  -2 -30       72.33      106.41     29.93 o 
   0  -2 -30       34.54       61.30     24.70 o 
   1  -2 -30      161.26      163.45     23.40 o 
   2  -2 -30      226.64      219.17     25.84 o 
   3  -2 -30       36.72       24.40     17.36 o 
   4  -2 -30      110.62      114.39     22.75 o 
  -2  -1 -30        7.88       13.43     21.66 o 
  -1  -1 -30       49.16        9.14     20.14 o 
   0  -1 -30       32.74       29.29     23.26 o 
   1  -1 -30      282.03      307.82     41.14 o 
   2  -1 -30       11.90       -1.43     15.13 o 
   3  -1 -30       25.14       25.54     18.08 o 
   4  -1 -30       17.17       15.63     17.34 o 
  -3   0 -30       13.96       -9.13     19.39 o 
  -2   0 -30      367.79      362.15     44.90 o 
  -1   0 -30       12.13       39.42     22.83 o 
   0   0 -30      303.08      346.17     42.42 o 
   1   0 -30        4.50        6.17     19.78 o 
   2   0 -30      271.56      274.86     26.54 o 
   3   0 -30        4.04       17.08     16.44 o 
   4   0 -30      284.09      266.72     29.36 o 
  -3   1 -30      164.54      162.48     35.38 o 
  -2   1 -30       87.98       97.71     30.20 o 
  -1   1 -30      192.10      129.32     30.67 o 
   0   1 -30       19.04      -10.87     20.30 o 
   1   1 -30      177.94      141.52     31.85 o 
   2   1 -30       78.81       71.22     18.08 o 
   3   1 -30       11.89       24.01     16.60 o 
   4   1 -30       13.22        2.06     16.72 o 
  -3   2 -30       41.25       22.41     20.52 o 
  -2   2 -30      197.95      183.24     34.45 o 
  -1   2 -30       83.73      101.92     27.45 o 
   0   2 -30       78.30       85.55     25.46 o 
   1   2 -30       43.45      104.29     29.39 o 
   2   2 -30      498.89      536.51     33.54 o 
   3   2 -30       28.23       17.26     16.80 o 
   4   2 -30        7.70       -0.53     36.25 o 
  -3   3 -30      160.87      127.89     30.29 o 
  -2   3 -30        3.87      -21.12     16.21 o 
  -1   3 -30      109.47       85.01     27.19 o 
   0   3 -30        0.86       -6.15     18.30 o 
   1   3 -30      141.05      208.12     35.36 o 
   2   3 -30       27.96        4.11     21.90 o 
   3   3 -30      353.36      450.93     33.65 o 
   4   3 -30       51.74       34.73     18.79 o 
  -2   4 -30       76.50       98.75     28.91 o 
  -1   4 -30       17.11       35.22     23.98 o 
   0   4 -30      235.43      248.45     37.47 o 
   1   4 -30       89.41      157.87     33.01 o 
   2   4 -30      160.65      134.18     32.38 o 
   3   4 -30      140.27      164.95     24.60 o 
   4   4 -30      449.98      485.11     37.00 o 
  -1   5 -30      149.75      155.79     32.06 o 
   0   5 -30       87.22       75.06     26.24 o 
   1   5 -30       40.30       17.80     22.01 o 
   2   5 -30       96.17      117.43     31.22 o 
   3   5 -30       10.50       35.09     18.40 o 
  -1   6 -30       24.24       35.14     25.71 o 
   0   6 -30      495.73      549.84     51.24 o 
   1   6 -30       12.74       25.67     23.73 o 
   2   6 -30      285.36      362.38     44.71 o 
   0  -5 -29        2.79       -0.32     20.52 o 
   1  -5 -29      163.76      168.10     24.99 o 
   2  -5 -29      191.44      245.79     43.56 o 
  -1  -4 -29      154.86      164.21     36.75 o 
   0  -4 -29       20.72        1.11     20.63 o 
   1  -4 -29       11.30       28.57     18.05 o 
   2  -4 -29      170.15      180.86     25.27 o 
   3  -4 -29       48.74       73.48     20.56 o 
  -2  -3 -29        5.30       31.90     26.37 o 
  -1  -3 -29       27.54        1.78     20.68 o 
   0  -3 -29      107.30      140.16     31.49 o 
   1  -3 -29      126.09      151.80     23.17 o 
   2  -3 -29       46.62       79.79     34.90 o 
   3  -3 -29      270.41      277.68     28.41 o 
   4  -3 -29       92.70      125.26     28.46 o 
  -3  -2 -29       76.88       96.72     31.40 o 
  -2  -2 -29      119.86      144.74     33.92 o 
  -1  -2 -29      193.57      163.37     34.30 o 
   0  -2 -29       12.41       23.64     19.91 o 
   1  -2 -29       35.13       32.98     15.26 o 
   2  -2 -29      425.12      454.02     58.69 o 
   3  -2 -29       16.71       27.61     16.52 o 
   4  -2 -29        9.04       23.76     25.46 o 
  -3  -1 -29       55.73      107.40     31.77 o 
  -2  -1 -29       12.62      -22.20     16.49 o 
  -1  -1 -29      262.34      247.40     37.63 o 
   0  -1 -29       31.72       57.85     24.17 o 
   1  -1 -29      357.14      347.79     41.89 o 
   2  -1 -29       47.77       67.39     18.48 o 
   3  -1 -29      268.14      239.15     25.97 o 
   4  -1 -29       43.71       45.55     19.11 o 
   5  -1 -29       34.92       37.16     18.04 o 
  -3   0 -29        7.75       -2.76     18.58 o 
  -2   0 -29      267.59      295.25     40.03 o 
  -1   0 -29        5.22       14.25     17.53 o 
   0   0 -29      404.24      368.08     42.63 o 
   1   0 -29       13.55       22.51     14.12 o 
   2   0 -29      388.56      375.46     28.88 o 
   3   0 -29       18.44        7.73     14.89 o 
   4   0 -29      460.83      483.29     35.50 o 
   5   0 -29        2.80       -8.43     19.60 o 
  -3   1 -29       16.38       17.70     21.03 o 
  -2   1 -29       77.99       68.98     25.01 o 
  -1   1 -29      111.54      124.81     27.77 o 
   0   1 -29      116.50      129.43     29.22 o 
   1   1 -29       46.06       38.70     22.52 o 
   2   1 -29       52.92       52.40     15.50 o 
   3   1 -29      531.03      518.93     34.54 o 
   4   1 -29        3.24       -9.07     14.76 o 
   5   1 -29       69.48       91.56     22.93 o 
  -3   2 -29       24.67       -4.83     18.61 o 
  -2   2 -29       98.54       47.55     22.38 o 
  -1   2 -29       34.25       25.59     20.00 o 
   0   2 -29      198.21      202.56     34.63 o 
   1   2 -29       11.38        8.96     19.38 o 
   2   2 -29      387.93      387.01     34.80 o 
   3   2 -29       95.44       91.33     20.52 o 
   4   2 -29      131.94      113.93     26.29 o 
   5   2 -29       24.20       30.87     19.42 o 
  -3   3 -29      207.65      216.66     34.94 o 
  -2   3 -29       23.12       21.38     21.26 o 
  -1   3 -29       60.39       63.71     26.41 o 
   0   3 -29      238.85      219.86     34.34 o 
   1   3 -29       34.95       63.12     24.76 o 
   2   3 -29       26.06       55.41     16.14 o 
   3   3 -29      296.26      302.75     28.30 o 
   4   3 -29       39.90       35.99     18.96 o 
   5   3 -29      244.80      260.00     31.73 o 
  -2   4 -29       80.90       86.75     25.43 o 
  -1   4 -29      128.95      138.38     30.25 o 
   0   4 -29       30.02       28.09     23.27 o 
   1   4 -29       55.51       48.92     25.49 o 
   2   4 -29      102.88       90.69     27.80 o 
   3   4 -29       38.44       65.42     19.46 o 
   4   4 -29      248.96      338.31     32.36 o 
  -2   5 -29       76.86       85.49     27.88 o 
  -1   5 -29       40.66       65.96     19.09 o 
   0   5 -29       20.47       66.04     26.49 o 
   1   5 -29      155.50      116.97     29.25 o 
   2   5 -29       35.10       -6.80     18.69 o 
   3   5 -29       80.75       77.09     20.13 o 
   4   5 -29       19.09       15.39     19.53 o 
  -2   6 -29       72.95       82.21     27.27 o 
  -1   6 -29       18.73       37.54     22.61 o 
   0   6 -29       27.24       17.97     15.21 o 
   1   6 -29      175.92      170.82     33.67 o 
   2   6 -29      218.13      299.46     41.41 o 
   3   6 -29      125.43      116.62     24.06 o 
  -1   7 -29       15.29       77.92     26.38 o 
   0   7 -29        2.47        9.02     22.42 o 
   2   7 -29      182.60      196.00     38.43 o 
   1  -6 -28        4.50      -10.00     18.88 o 
  -1  -5 -28      286.91      231.37     38.97 o 
   0  -5 -28      129.50       85.84     29.44 o 
   1  -5 -28       10.96       24.65     16.61 o 
   2  -5 -28       45.47       32.16     18.22 o 
   3  -5 -28        3.57       18.27     17.30 o 
  -2  -4 -28       86.96       74.93     29.25 o 
  -1  -4 -28       64.50       68.87     25.29 o 
   0  -4 -28        5.67       -7.49     19.07 o 
   1  -4 -28       99.90      144.45     35.52 o 
   2  -4 -28       30.61        1.26     13.39 o 
   3  -4 -28      175.36      173.72     34.25 o 
   4  -4 -28      149.06      129.31     24.34 o 
  -3  -3 -28      238.94      232.84     41.91 o 
  -2  -3 -28      108.12      132.85     33.85 o 
  -1  -3 -28       91.08       57.18     26.00 o 
   0  -3 -28      210.12      208.85     23.77 o 
   1  -3 -28       18.20       28.97     26.33 o 
   2  -3 -28      136.56      140.97     22.24 o 
   3  -3 -28      431.09      436.05     34.47 o 
   4  -3 -28       11.67       15.12     22.45 o 
  -3  -2 -28       48.41       87.69     28.93 o 
  -2  -2 -28      139.88      168.86     34.49 o 
  -1  -2 -28       17.16        1.99     17.93 o 
   0  -2 -28       68.95       82.41     17.16 o 
   1  -2 -28        9.53       14.61     14.18 o 
   2  -2 -28      334.42      264.24     25.79 o 
   3  -2 -28      109.75      113.65     33.76 o 
   4  -2 -28      137.67      127.78     22.20 o 
   5  -2 -28       26.04       30.69     22.65 o 
  -3  -1 -28      155.31      154.72     34.80 o 
  -2  -1 -28       13.27       -2.25     18.23 o 
  -1  -1 -28      219.26      235.88     36.05 o 
   0  -1 -28       35.21       66.72     24.39 o 
   1  -1 -28       21.30       30.11     15.10 o 
   2  -1 -28        5.26       18.20     14.84 o 
   3  -1 -28      246.01      218.55     24.62 o 
   4  -1 -28       69.56       73.73     19.17 o 
   5  -1 -28       78.30       60.83     19.86 o 
  -4   0 -28      222.30      261.60     41.88 o 
  -3   0 -28       10.00       39.57     23.87 o 
  -2   0 -28       48.61       95.33     29.04 o 
  -1   0 -28        2.96        2.50     17.26 o 
   0   0 -28       52.04       31.15     19.74 o 
   1   0 -28        0.23        6.00     22.82 o 
   2   0 -28      701.38      643.51     35.50 o 
   3   0 -28       37.80       48.93     18.38 o 
   4   0 -28       56.00       53.65     18.06 o 
   5   0 -28        3.71        0.75     14.80 o 
  -4   1 -28       17.89       39.54     24.01 o 
  -3   1 -28       54.04       22.06     19.78 o 
  -2   1 -28        6.92       14.66     19.16 o 
  -1   1 -28      100.35      118.87     27.26 o 
   0   1 -28      206.31      196.89     32.28 o 
   1   1 -28       31.09       22.31     13.35 o 
   2   1 -28        4.63      -10.77     12.27 o 
   3   1 -28      164.75      169.52     23.10 o 
   4   1 -28       47.25       55.26     17.90 o 
   5   1 -28      213.63      189.21     27.05 o 
  -4   2 -28        7.60      -15.09     16.93 o 
  -3   2 -28       24.51      -15.59     14.59 o 
  -2   2 -28      475.76      499.86     46.33 o 
  -1   2 -28       41.66       24.28     19.32 o 
   0   2 -28      527.22      451.52     45.66 o 
   1   2 -28       42.79       36.39     21.79 o 
   2   2 -28       35.50       38.86     17.44 o 
   3   2 -28      156.98      204.94     29.48 o 
   4   2 -28       88.75      105.18     22.06 o 
   5   2 -28       93.48       84.61     22.53 o 
  -4   3 -28       41.52       29.79     20.30 o 
  -3   3 -28       67.24       92.14     26.08 o 
  -2   3 -28       28.94       18.00     19.40 o 
  -1   3 -28      244.17      253.09     33.76 o 
   0   3 -28        9.64      -12.18     16.26 o 
   1   3 -28       29.00       40.50     22.15 o 
   2   3 -28       45.73       63.95     16.93 o 
   3   3 -28      112.27      106.86     19.92 o 
   4   3 -28       80.83       76.33     20.06 o 
   5   3 -28       59.49       64.78     21.30 o 
  -3   4 -28       72.86       60.35     17.77 o 
  -2   4 -28      130.53      142.15     21.21 o 
  -1   4 -28       41.88       36.56     15.07 o 
   0   4 -28       27.93       28.62     20.36 o 
   1   4 -28       23.11       14.44     20.55 o 
   2   4 -28      133.97      146.82     20.62 o 
   3   4 -28      644.20      641.62     37.40 o 
   4   4 -28      116.57      152.53     35.83 o 
   5   4 -28       85.10       66.27     22.48 o 
  -3   5 -28      110.01       68.14     27.06 o 
  -2   5 -28       80.55       74.70     24.17 o 
  -1   5 -28       59.63       81.96     25.38 o 
   0   5 -28      108.27       94.38     18.60 o 
   1   5 -28       11.64       23.71     20.35 o 
   2   5 -28       46.69        0.45     18.69 o 
   3   5 -28      329.86      356.41     67.18 o 
   4   5 -28      119.89      119.25     38.76 o 
  -2   6 -28      298.83      273.39     35.07 o 
  -1   6 -28      152.67      200.92     33.14 o 
   0   6 -28       39.04       33.27     15.49 o 
   1   6 -28       21.58       47.29     38.33 o 
   2   6 -28        8.88       20.92     21.59 o 
   3   6 -28       65.17       50.32     20.86 o 
   4   6 -28       20.93       23.56     19.22 o 
  -2   7 -28       82.71       65.11     27.18 o 
  -1   7 -28      257.20      283.01     35.33 o 
   0   7 -28       36.23       35.05     24.56 o 
   1   7 -28      243.42      211.72     33.11 o 
   2   7 -28       12.54       -1.00     23.10 o 
   3   7 -28      110.75      132.09     34.98 o 
   0   8 -28      328.24      344.76     40.10 o 
   1   8 -28       93.07      125.94     29.66 o 
  -1  -6 -27       12.50        4.22     17.48 o 
   0  -6 -27      228.50      255.14     37.70 o 
   1  -6 -27        7.74       -0.19     19.73 o 
   2  -6 -27      175.97      183.77     25.68 o 
  -2  -5 -27      121.19      142.66     25.86 o 
  -1  -5 -27      203.61      203.07     26.95 o 
   0  -5 -27      113.26      170.34     33.62 o 
   1  -5 -27      163.98      159.39     23.78 o 
   2  -5 -27       10.55       15.22     26.66 o 
   3  -5 -27       11.68       -3.13     15.58 o 
  -3  -4 -27       19.28       38.58     23.93 o 
  -2  -4 -27      256.46      248.15     39.70 o 
  -1  -4 -27       79.36       44.22     23.11 o 
   0  -4 -27      127.27      209.41     35.36 o 
   1  -4 -27       62.51       62.16     17.23 o 
   2  -4 -27      110.99      110.90     20.54 o 
   3  -4 -27       88.48       95.10     20.38 o 
   4  -4 -27      233.36      306.18     29.95 o 
  -3  -3 -27      107.71      130.24     34.70 o 
  -2  -3 -27       21.11       21.40     22.65 o 
  -1  -3 -27       20.46       39.33     21.98 o 
   0  -3 -27       98.74      153.82     20.50 o 
   1  -3 -27       16.44       20.16     13.66 o 
   2  -3 -27       41.50       82.15     18.56 o 
   3  -3 -27      272.05      247.55     25.74 o 
   4  -3 -27        6.52       -7.72     14.10 o 
   5  -3 -27      172.02      163.23     25.26 o 
  -4  -2 -27       24.82       17.02     24.15 o 
  -3  -2 -27        0.37       -5.74     18.72 o 
  -2  -2 -27      569.15      521.13     49.89 o 
  -1  -2 -27       24.19       26.52     21.55 o 
   0  -2 -27      646.10      547.64     31.46 o 
   1  -2 -27      112.46      127.38     24.20 o 
   2  -2 -27       54.64       58.25     16.97 o 
   3  -2 -27      160.60      157.56     24.42 o 
   4  -2 -27       13.07       45.50     17.42 o 
   5  -2 -27      143.12      155.54     55.78 o 
  -4  -1 -27       13.83       15.19     22.79 o 
  -3  -1 -27       51.92       38.78     24.01 o 
  -2  -1 -27       25.74       32.66     22.92 o 
  -1  -1 -27      296.05      267.78     36.25 o 
   0  -1 -27      202.83      191.43     20.55 o 
   1  -1 -27       26.76       57.10     15.40 o 
   2  -1 -27       31.52       49.97     15.95 o 
   3  -1 -27       96.08      106.43     20.01 o 
   4  -1 -27        6.31       11.72     14.73 o 
   5  -1 -27       72.55       54.73     19.24 o 
  -4   0 -27       40.07       94.02     27.62 o 
  -3   0 -27       13.76       21.10     20.57 o 
  -2   0 -27       48.61       85.14     24.77 o 
  -1   0 -27        0.09      -11.15     17.54 o 
   0   0 -27       65.69       47.98     20.88 o 
   1   0 -27       11.30       29.95     13.62 o 
   2   0 -27      462.42      432.67     61.81 o 
   3   0 -27        2.86       -7.73     13.12 o 
   4   0 -27      178.84      178.08     23.47 o 
   5   0 -27        0.84        9.62     15.69 o 
  -4   1 -27        9.39      -17.08     19.50 o 
  -3   1 -27      109.93      126.19     28.66 o 
  -2   1 -27       81.72       73.73     25.56 o 
  -1   1 -27      517.92      410.64     40.88 o 
   0   1 -27      108.20       93.35     24.12 o 
   1   1 -27       73.84       72.97     16.06 o 
   2   1 -27      252.55      275.74     24.16 o 
   3   1 -27      124.86      142.86     20.88 o 
   4   1 -27       50.10       56.12     18.32 o 
   5   1 -27       20.61       20.35     16.81 o 
  -4   2 -27      215.14      202.81     34.90 o 
  -3   2 -27       92.42       87.84     26.86 o 
  -2   2 -27      352.09      328.89     38.22 o 
  -1   2 -27      103.99       72.78     22.67 o 
   0   2 -27      259.29      268.51     35.53 o 
   1   2 -27       86.53      111.17     16.89 o 
   2   2 -27       26.40       13.57     13.19 o 
   3   2 -27       34.75       41.28     16.87 o 
   4   2 -27      306.43      300.38     28.00 o 
   5   2 -27       65.55       57.96     20.79 o 
  -4   3 -27       90.95       60.24     25.11 o 
  -3   3 -27        3.07       -2.52     12.21 o 
  -2   3 -27      148.45      132.34     19.37 o 
  -1   3 -27      142.41      138.99     28.24 o 
   0   3 -27       24.84       23.19     20.21 o 
   1   3 -27       88.76       82.09     15.62 o 
   2   3 -27       75.58       64.32     16.44 o 
   3   3 -27      200.11      252.49     24.99 o 
   4   3 -27       78.36      102.16     21.62 o 
   5   3 -27       51.80       31.68     32.69 o 
  -4   4 -27      142.96      149.57     32.64 o 
  -3   4 -27      116.69      100.03     22.56 o 
  -2   4 -27      203.58      227.34     38.86 o 
  -1   4 -27       93.74       72.65     18.65 o 
   0   4 -27       38.38       51.48     14.86 o 
   1   4 -27      184.26      198.26     31.48 o 
   2   4 -27      401.75      379.60     60.35 o 
   3   4 -27       93.65      131.20     21.42 o 
   4   4 -27      328.13      340.96     31.12 o 
   5   4 -27      563.30      581.77     40.98 o 
  -3   5 -27       26.67       41.45     24.50 o 
  -2   5 -27       40.95       56.17     22.66 o 
  -1   5 -27       94.29       77.95     17.48 o 
   0   5 -27       88.59      102.31     20.96 o 
   1   5 -27       20.94       38.99     14.85 o 
   2   5 -27        7.47       -6.30     12.91 o 
   3   5 -27      294.29      277.06     27.13 o 
   4   5 -27       13.60        1.45     21.90 o 
   5   5 -27       68.07       60.52     23.82 o 
  -3   6 -27       62.56      -14.54     20.88 o 
  -2   6 -27      277.12      332.97     36.16 o 
  -1   6 -27       56.91       63.42     23.87 o 
   0   6 -27      120.72      153.05     20.27 o 
   1   6 -27       74.77       63.46     17.14 o 
   2   6 -27      110.00       85.14     27.69 o 
   3   6 -27      147.99      178.38     36.18 o 
   4   6 -27      231.80      296.47     44.19 o 
  -2   7 -27       50.36       46.55     24.31 o 
  -1   7 -27       41.74       47.61     23.26 o 
   0   7 -27      147.44      146.56     29.78 o 
   1   7 -27       64.22      112.98     19.74 o 
   2   7 -27       38.02       30.14     23.20 o 
   3   7 -27      167.54      167.40     36.15 o 
  -1   8 -27       51.57       54.21     24.31 o 
   0   8 -27      251.19      269.69     35.91 o 
   1   8 -27       32.38       54.56     23.91 o 
   2   8 -27      277.90      283.90     36.63 o 
   0  -7 -26        9.38       11.42     17.58 o 
   1  -7 -26      644.17      665.99     54.22 o 
  -2  -6 -26       36.63       33.05     29.79 o 
  -1  -6 -26       16.80       15.32     17.89 o 
   0  -6 -26       31.60       51.25     19.06 o 
   1  -6 -26      180.84      142.90     23.45 o 
   2  -6 -26      252.02      220.00     26.64 o 
   3  -6 -26      206.05      178.60     25.06 o 
  -3  -5 -26      207.59      164.00     36.73 o 
  -2  -5 -26       21.72       17.28     23.34 o 
  -1  -5 -26       16.88        2.13     23.46 o 
   0  -5 -26       37.27       48.44     22.59 o 
   1  -5 -26       14.73       20.83     26.48 o 
   2  -5 -26       10.92        9.64     15.30 o 
   3  -5 -26      256.28      231.14     37.53 o 
   4  -5 -26        2.01      -14.90     17.74 o 
  -3  -4 -26       85.56       69.75     27.65 o 
  -2  -4 -26      139.43      104.36     30.15 o 
  -1  -4 -26       61.29       73.16     20.19 o 
   0  -4 -26        7.47       15.63     13.94 o 
   1  -4 -26       14.61       11.06     14.52 o 
   2  -4 -26       71.93       80.82     18.98 o 
   3  -4 -26      816.82      845.99     42.61 o 
   4  -4 -26       50.26       64.63     34.78 o 
   5  -4 -26       50.12       46.18     18.84 o 
  -4  -3 -26      101.97      148.65     35.42 o 
  -3  -3 -26       31.37       61.52     25.99 o 
  -2  -3 -26      197.37      202.03     35.97 o 
  -1  -3 -26      239.89      281.36     26.68 o 
   0  -3 -26       26.13       27.19     15.42 o 
   1  -3 -26       55.07       49.20     16.16 o 
   2  -3 -26       94.73      109.55     19.90 o 
   3  -3 -26      169.93      148.13     21.81 o 
   4  -3 -26      116.20      151.61     23.17 o 
   5  -3 -26       91.06       69.87     32.98 o 
  -4  -2 -26      202.08      150.48     35.62 o 
  -3  -2 -26      126.86      108.56     31.35 o 
  -2  -2 -26      231.42      239.54     36.42 o 
  -1  -2 -26      141.06      132.58     28.22 o 
   0  -2 -26      258.82      272.74     23.41 o 
   1  -2 -26       10.13       -0.13     11.79 o 
   2  -2 -26       43.08       38.64     14.57 o 
   3  -2 -26       70.34       88.22     18.55 o 
   4  -2 -26      332.74      327.00     48.15 o 
   5  -2 -26       62.22       70.56     20.33 o 
  -4  -1 -26       57.60       27.44     23.67 o 
  -3  -1 -26       36.59       66.17     25.23 o 
  -2  -1 -26       23.71       48.59     21.46 o 
  -1  -1 -26      421.80      325.33     38.05 o 
   0  -1 -26       16.86       17.22     11.56 o 
   1  -1 -26       43.02       54.67     30.34 o 
   2  -1 -26      154.77      152.71     19.81 o 
   3  -1 -26       32.69       49.67     16.68 o 
   4  -1 -26       29.47        3.06     13.12 o 
   5  -1 -26        5.20       10.17     15.46 o 
   6  -1 -26       53.02       27.29     18.88 o 
  -4   0 -26      447.97      433.21     47.38 o 
  -3   0 -26       40.20       13.26     19.21 o 
  -2   0 -26      755.23      694.96     51.41 o 
  -1   0 -26       18.07       26.64     19.44 o 
   0   0 -26      250.33      229.31     31.90 o 
   1   0 -26       11.44       13.87     12.52 o 
   2   0 -26      755.85      752.68     49.11 o 
   3   0 -26       10.49       26.47     14.67 o 
   4   0 -26      162.51      156.05     23.13 o 
   5   0 -26        2.05       -7.20     13.96 o 
   6   0 -26        6.93       22.00     19.08 o 
  -4   1 -26        1.48       11.38     19.49 o 
  -3   1 -26      287.46      335.07     40.40 o 
  -2   1 -26      189.59      206.79     32.03 o 
  -1   1 -26      319.22      244.16     32.62 o 
   0   1 -26      249.11      226.66     19.10 o 
   1   1 -26       80.75       85.84     15.50 o 
   2   1 -26      163.11      160.99     19.59 o 
   3   1 -26       15.87       26.98     14.07 o 
   4   1 -26       47.52       61.11     17.80 o 
   5   1 -26       76.97      113.49     22.27 o 
   6   1 -26        2.50       -0.45     16.83 o 
  -4   2 -26       19.62        3.98     18.75 o 
  -3   2 -26       85.82       87.13     24.24 o 
  -2   2 -26      154.72      143.44     29.19 o 
  -1   2 -26       19.63       25.94     17.00 o 
   0   2 -26      156.36      151.34     28.91 o 
   1   2 -26       49.27       54.57     14.04 o 
   2   2 -26       31.18       43.87     15.92 o 
   3   2 -26       14.63        3.11     14.26 o 
   4   2 -26      204.90      147.19     33.17 o 
   5   2 -26       74.43      102.13     21.66 o 
   6   2 -26       39.12       70.58     22.05 o 
  -4   3 -26       60.64       68.00     19.09 o 
  -3   3 -26      168.22      211.73     22.77 o 
  -2   3 -26        8.65       15.86     14.33 o 
  -1   3 -26      164.49      179.03     22.26 o 
   0   3 -26        0.25      -10.00     11.25 o 
   1   3 -26      226.05      277.52     22.45 o 
   2   3 -26      309.20      318.10     30.80 o 
   3   3 -26      275.60      289.20     25.67 o 
   4   3 -26       59.97       88.55     35.09 o 
   5   3 -26      145.95      127.89     24.21 o 
   6   3 -26       18.59       27.78     20.70 o 
  -4   4 -26      173.62      225.03     35.28 o 
  -3   4 -26      364.19      367.51     27.45 o 
  -2   4 -26      434.93      464.26     23.76 o 
  -1   4 -26       81.14       71.58     12.74 o 
   0   4 -26       44.53       48.61     22.44 o 
   1   4 -26       31.66       34.22     10.97 o 
   2   4 -26      527.34      589.41     32.98 o 
   3   4 -26      553.87      544.79     33.87 o 
   4   4 -26      113.16      148.63     23.50 o 
   5   4 -26      262.20      305.71     31.19 o 
  -4   5 -26       18.61      -20.10     22.14 o 
  -3   5 -26      211.46      200.74     31.07 o 
  -2   5 -26       11.58       26.57     14.43 o 
  -1   5 -26      187.00      207.32     19.56 o 
   0   5 -26        6.50        6.55     10.24 o 
   1   5 -26       61.84       61.10     15.78 o 
   2   5 -26      164.64      158.99     22.71 o 
   3   5 -26      200.18      251.76     25.92 o 
   4   5 -26      105.37      165.37     37.13 o 
   5   5 -26       57.62       59.91     22.16 o 
  -3   6 -26      221.80      107.68     28.67 o 
  -2   6 -26      210.11      164.28     28.64 o 
  -1   6 -26      124.25      114.65     26.19 o 
   0   6 -26      103.34       88.80     23.36 o 
   1   6 -26       67.08       27.94     21.53 o 
   2   6 -26       80.22      132.51     30.31 o 
   3   6 -26      174.66      159.54     34.84 o 
   4   6 -26      230.38      234.80     40.16 o 
   5   6 -26       11.89       -6.08     25.72 o 
  -3   7 -26       55.23       62.23     25.50 o 
  -2   7 -26       31.73       44.59     23.04 o 
  -1   7 -26      248.99      240.98     32.02 o 
   0   7 -26       13.87       33.48     23.04 o 
   1   7 -26       19.52       20.63     14.59 o 
   2   7 -26       55.20       36.82     16.18 o 
   3   7 -26        7.55       29.73     23.31 o 
   4   7 -26       26.48        4.55     23.98 o 
  -2   8 -26      596.96      692.96     48.40 o 
  -1   8 -26       23.43       34.22     21.64 o 
   0   8 -26      261.00      311.40     35.57 o 
   1   8 -26      196.27      212.62     30.90 o 
   2   8 -26      184.38      215.24     32.75 o 
   3   8 -26       64.34       22.07     28.69 o 
   0   9 -26       12.63       22.26     22.94 o 
   1   9 -26      270.32      292.24     35.66 o 
  -1  -7 -25      261.39      240.19     29.15 o 
   0  -7 -25      111.42      120.63     22.50 o 
   1  -7 -25      542.26      504.18     44.59 o 
   2  -7 -25       34.67       55.39     20.14 o 
  -2  -6 -25      297.05      298.99     40.52 o 
  -1  -6 -25      150.71      127.27     23.43 o 
   0  -6 -25       56.23       48.31     18.69 o 
   1  -6 -25       63.70       65.49     19.25 o 
   2  -6 -25       50.47       49.93     32.60 o 
   3  -6 -25       39.69       64.99     32.60 o 
   4  -6 -25       19.88       44.89     18.21 o 
  -3  -5 -25      150.70      110.50     32.26 o 
  -2  -5 -25       12.91       -1.29     20.00 o 
  -1  -5 -25       85.25       99.93     24.78 o 
   0  -5 -25       16.71       22.96     16.24 o 
   1  -5 -25       44.67       32.34     17.85 o 
   2  -5 -25      132.74      150.57     22.68 o 
   3  -5 -25      229.08      239.52     26.25 o 
   4  -5 -25      100.31      100.49     31.99 o 
  -4  -4 -25       16.73       19.93     22.65 o 
  -3  -4 -25      201.08      248.01     41.50 o 
  -2  -4 -25       97.63      121.62     29.86 o 
  -1  -4 -25      102.91      103.71     20.46 o 
   0  -4 -25       26.66       14.88     11.94 o 
   1  -4 -25      271.86      253.18     64.16 o 
   2  -4 -25      295.00      234.06     24.42 o 
   3  -4 -25      171.36      180.80     22.82 o 
   4  -4 -25      309.38      369.61     76.09 o 
   5  -4 -25      618.67      595.62     52.25 o 
  -4  -3 -25        7.41       13.20     22.63 o 
  -3  -3 -25      191.19      162.07     35.04 o 
  -2  -3 -25       49.12       64.71     24.86 o 
  -1  -3 -25      238.20      235.91     35.56 o 
   0  -3 -25       14.18       16.63     13.53 o 
   1  -3 -25      286.98      287.64     24.36 o 
   2  -3 -25      102.56      108.43     18.79 o 
   3  -3 -25       92.50       97.20     18.60 o 
   4  -3 -25       62.85       62.88     17.14 o 
   5  -3 -25       47.97       12.80     16.16 o 
  -4  -2 -25        7.12       -2.49     21.73 o 
  -3  -2 -25      109.49      125.27     31.56 o 
  -2  -2 -25       87.36       54.29     23.00 o 
  -1  -2 -25       18.62        9.11     17.79 o 
   0  -2 -25       68.62       58.00     33.60 o 
   1  -2 -25       61.73       70.92     15.68 o 
   2  -2 -25       92.01       88.72     17.39 o 
   3  -2 -25       31.97        3.74     13.42 o 
   4  -2 -25      235.06      229.51     24.77 o 
   5  -2 -25       64.04       51.16     18.38 o 
   6  -2 -25       79.43      115.37     23.20 o 
  -5  -1 -25       35.99       50.41     25.84 o 
  -4  -1 -25       67.15       59.98     27.01 o 
  -3  -1 -25      247.23      195.86     34.41 o 
  -2  -1 -25      109.81       81.26     25.06 o 
  -1  -1 -25      811.48      675.95     48.94 o 
   0  -1 -25       12.05       29.47     12.19 o 
   1  -1 -25      168.63      166.87     19.16 o 
   2  -1 -25       47.60       52.47     14.80 o 
   3  -1 -25       90.82       82.84     16.75 o 
   4  -1 -25       31.18       42.03     14.33 o 
   5  -1 -25      127.54      121.47     30.39 o 
   6  -1 -25        9.29       -3.68     15.99 o 
  -5   0 -25        1.55      -11.64     20.39 o 
  -4   0 -25        1.41       15.04     19.71 o 
  -3   0 -25        2.53        3.55     17.92 o 
  -2   0 -25     1195.75     1215.94     69.33 o 
  -1   0 -25       16.46        7.65     17.19 o 
   0   0 -25     1355.07     1236.47     42.95 o 
   1   0 -25        3.79       -5.10      7.90 o 
   2   0 -25      703.30      624.32     22.55 o 
   3   0 -25        9.22      -17.42     11.62 o 
   4   0 -25      300.81      288.34     26.50 o 
   5   0 -25        2.98       -9.17     12.70 o 
   6   0 -25      107.19      108.11     31.53 o 
  -5   1 -25       21.73       33.66     25.67 o 
  -4   1 -25       51.30       57.33     24.56 o 
  -3   1 -25      104.64      109.74     27.84 o 
  -2   1 -25       44.53       70.41     22.38 o 
  -1   1 -25      795.01      719.63     49.96 o 
   0   1 -25      225.89      251.91     19.44 o 
   1   1 -25      869.92      753.88     33.47 o 
   2   1 -25       27.70       31.77     13.79 o 
   3   1 -25      396.11      355.85     27.40 o 
   4   1 -25       31.33       27.60     11.99 o 
   5   1 -25       81.62       91.65     20.21 o 
   6   1 -25       39.82       41.34     19.41 o 
  -5   2 -25       73.95      106.55     30.51 o 
  -4   2 -25       46.84       29.43     22.15 o 
  -3   2 -25      127.40      141.17     19.63 o 
  -2   2 -25       71.05       64.90     15.49 o 
  -1   2 -25       84.35       71.96     11.77 o 
   0   2 -25      135.21      145.42     12.64 o 
   1   2 -25      140.51      130.33     17.00 o 
   2   2 -25      108.69      113.40     17.49 o 
   3   2 -25      104.98      127.21     19.61 o 
   4   2 -25      329.83      348.55     28.96 o 
   5   2 -25       79.53       96.93     21.86 o 
   6   2 -25       24.29       25.32     19.64 o 
  -4   3 -25       83.45      118.72     20.49 o 
  -3   3 -25       73.94       83.89     20.26 o 
  -2   3 -25      152.17      150.32     21.18 o 
  -1   3 -25       31.11       36.06     10.46 o 
   0   3 -25      422.01      408.15     20.06 o 
   1   3 -25       85.93      102.52     12.59 o 
   2   3 -25       32.19       15.18     12.82 o 
   3   3 -25      222.94      217.26     23.20 o 
   4   3 -25       98.64      119.33     21.61 o 
   5   3 -25      290.93      277.07     33.74 o 
   6   3 -25       23.34        3.75     18.11 o 
  -4   4 -25      225.49      138.44     30.68 o 
  -3   4 -25      106.31       98.24     17.64 o 
  -2   4 -25      279.53      289.65     18.20 o 
  -1   4 -25       42.22       43.81     11.42 o 
   0   4 -25      168.78      176.65     15.62 o 
   1   4 -25      141.68      153.71     15.71 o 
   2   4 -25      771.97      779.72     66.51 o 
   3   4 -25      530.48      570.46     33.50 o 
   4   4 -25      276.36      315.17     32.38 o 
   5   4 -25      176.05      179.84     26.94 o 
   6   4 -25       26.88       28.26     20.54 o 
  -4   5 -25       95.39      129.92     29.63 o 
  -3   5 -25      179.88      199.39     30.67 o 
  -2   5 -25       71.04       57.64     15.77 o 
  -1   5 -25      860.80      833.54     28.18 o 
   0   5 -25        8.90        7.88     10.09 o 
   1   5 -25      268.39      280.75     15.64 o 
   2   5 -25      120.56      100.43     17.37 o 
   3   5 -25      299.99      335.29     40.40 o 
   4   5 -25      123.74      135.57     32.74 o 
   5   5 -25       23.76       29.96     25.77 o 
  -4   6 -25       33.21      -13.83     21.19 o 
  -3   6 -25      110.92      122.42     27.68 o 
  -2   6 -25       70.41      101.86     25.74 o 
  -1   6 -25      192.67      204.97     28.57 o 
   0   6 -25       90.91       79.91     12.94 o 
   1   6 -25      138.50      138.69     14.95 o 
   2   6 -25       42.18       36.33     14.59 o 
   3   6 -25       25.89       34.59     24.41 o 
   4   6 -25      165.55      167.73     37.44 o 
   5   6 -25      457.12      555.44     56.87 o 
  -3   7 -25       47.04       84.09     25.59 o 
  -2   7 -25       68.87       45.76     21.88 o 
  -1   7 -25      560.44      555.62     42.23 o 
   0   7 -25        2.94        9.27     17.23 o 
   1   7 -25       17.06       36.52     15.41 o 
   2   7 -25       73.01       66.14     16.86 o 
   3   7 -25      240.23      391.18     45.70 o 
   4   7 -25      107.27       99.16     33.47 o 
  -2   8 -25      361.00      390.87     37.34 o 
  -1   8 -25      217.22      236.24     32.31 o 
   0   8 -25       98.87      127.38     28.09 o 
   1   8 -25      103.38       84.03     23.05 o 
   2   8 -25      223.78      218.31     32.10 o 
   3   8 -25       17.67      -11.62     22.92 o 
  -1   9 -25       13.18       43.28     21.90 o 
   0   9 -25       38.83       58.52     25.37 o 
   1   9 -25      116.36      184.96     29.73 o 
   2   9 -25       57.55       36.84     23.63 o 
  -2  -7 -24       29.23        3.63     17.11 o 
  -1  -7 -24      181.88      209.75     27.92 o 
   0  -7 -24       50.33       55.79     21.67 o 
   1  -7 -24      143.33      150.97     22.35 o 
   2  -7 -24       21.99        4.17     17.07 o 
   3  -7 -24      124.99      108.68     23.55 o 
  -3  -6 -24       93.81      143.63     36.04 o 
  -2  -6 -24      127.70      134.07     31.22 o 
  -1  -6 -24       36.26       50.57     18.93 o 
   0  -6 -24      100.43      126.93     21.12 o 
   1  -6 -24       55.61       45.60     14.12 o 
   2  -6 -24      300.38      261.78     26.64 o 
   3  -6 -24      131.78      129.35     22.20 o 
   4  -6 -24       74.05       68.60     19.76 o 
  -3  -5 -24      144.67      116.39     31.68 o 
  -2  -5 -24        7.17       -7.31     17.89 o 
  -1  -5 -24       70.41       62.83     31.83 o 
   0  -5 -24       35.99       28.90     14.99 o 
   1  -5 -24       24.27        7.59     11.27 o 
   2  -5 -24      190.96      178.17     23.24 o 
   3  -5 -24      210.58      197.70     23.16 o 
   4  -5 -24        5.25       34.53     16.43 o 
   5  -5 -24      109.43      107.87     25.30 o 
  -4  -4 -24      272.87      306.52     44.67 o 
  -3  -4 -24      437.01      460.50     48.11 o 
  -2  -4 -24      256.64      270.22     37.48 o 
  -1  -4 -24      110.99      108.36     20.48 o 
   0  -4 -24       42.23       45.13     13.02 o 
   1  -4 -24       26.79       31.63     11.26 o 
   2  -4 -24      209.72      233.19     24.36 o 
   3  -4 -24      514.92      445.37     30.41 o 
   4  -4 -24      128.36      137.62     35.73 o 
   5  -4 -24      598.55      556.01     71.10 o 
  -4  -3 -24       12.79      -18.93     17.70 o 
  -3  -3 -24      143.06      109.87     30.02 o 
  -2  -3 -24       49.27       38.13     22.75 o 
  -1  -3 -24       50.47       23.98     18.70 o 
   0  -3 -24      295.30      257.80     18.46 o 
   1  -3 -24      141.89      116.67     36.79 o 
   2  -3 -24      209.33      252.56     23.73 o 
   3  -3 -24      195.05      213.50     23.21 o 
   4  -3 -24      212.76      273.55     26.55 o 
   5  -3 -24      170.63      219.36     25.80 o 
   6  -3 -24      112.72      125.75     56.21 o 
  -5  -2 -24       61.63       40.74     26.22 o 
  -4  -2 -24       40.70       39.19     23.02 o 
  -3  -2 -24      190.63      182.99     33.29 o 
  -2  -2 -24       31.65       19.67     18.89 o 
  -1  -2 -24       85.54      103.62     25.32 o 
   0  -2 -24      172.56      196.41     16.12 o 
   1  -2 -24       99.08       98.78     26.05 o 
   2  -2 -24       43.23       53.34     14.95 o 
   3  -2 -24      104.84       95.84     19.56 o 
   4  -2 -24       88.44       66.53     14.54 o 
   5  -2 -24       49.86       61.74     18.94 o 
   6  -2 -24       33.40       16.28     17.32 o 
  -5  -1 -24       64.94       32.45     23.22 o 
  -4  -1 -24        9.24      -17.16     17.68 o 
  -3  -1 -24       73.56       88.19     25.89 o 
  -2  -1 -24       44.16       57.45     21.75 o 
  -1  -1 -24      400.90      413.14     39.38 o 
   0  -1 -24       25.60       18.28     16.77 o 
   1  -1 -24      883.38      780.74     34.55 o 
   2  -1 -24       46.65       59.40     15.38 o 
   3  -1 -24      936.73      792.52     37.24 o 
   4  -1 -24       29.72        4.83     10.99 o 
   5  -1 -24      181.64      163.61     23.07 o 
   6  -1 -24       92.27       83.38     21.67 o 
  -5   0 -24        3.59       36.13     22.02 o 
  -4   0 -24      258.11      308.32     41.16 o 
  -3   0 -24        4.13       13.03     18.91 o 
  -2   0 -24      135.91      135.99     27.45 o 
  -1   0 -24       12.64       14.05     17.50 o 
   0   0 -24     1382.59     1231.90     32.44 o 
   1   0 -24       61.82       59.29     12.61 o 
   2   0 -24       23.74       12.65      8.50 o 
   3   0 -24       16.12       17.55      8.10 o 
   4   0 -24       74.75      128.74     20.29 o 
   5   0 -24        6.66        7.25     14.48 o 
   6   0 -24      684.58      655.10     41.39 o 
  -5   1 -24      267.44      263.97     39.02 o 
  -4   1 -24       47.31       83.92     26.84 o 
  -3   1 -24       33.56       10.35     20.49 o 
  -2   1 -24      115.59      130.74     26.91 o 
  -1   1 -24       16.81       26.35     22.22 o 
   0   1 -24       87.80       85.84     11.01 o 
   1   1 -24      416.71      357.96     17.56 o 
   2   1 -24      137.46      130.94     12.76 o 
   3   1 -24      492.54      442.77     27.85 o 
   4   1 -24      136.86      132.79     15.57 o 
   5   1 -24       58.35       55.86     32.15 o 
   6   1 -24       66.32       49.11     19.47 o 
  -5   2 -24       41.89       51.20     24.39 o 
  -4   2 -24      171.48      184.66     22.26 o 
  -3   2 -24       49.84       57.04     16.30 o 
  -2   2 -24      554.04      528.84     22.66 o 
  -1   2 -24      102.48      112.25     12.63 o 
   0   2 -24     1012.47     1011.70     43.17 o 
   1   2 -24       29.79       32.00      9.67 o 
   2   2 -24      283.70      278.87     16.95 o 
   3   2 -24      224.67      202.51     21.82 o 
   4   2 -24      409.17      455.05     75.79 o 
   5   2 -24       16.09       15.57     16.69 o 
   6   2 -24       63.88       46.36     20.84 o 
  -5   3 -24       68.23      104.88     29.94 o 
  -4   3 -24       60.03       47.00     44.53 o 
  -3   3 -24      139.92      141.63     14.83 o 
  -2   3 -24      174.04      164.30     14.56 o 
  -1   3 -24      123.14      117.11     12.69 o 
   0   3 -24       85.94       86.60      9.71 o 
   1   3 -24      124.88      104.86     10.72 o 
   2   3 -24      187.42      191.48     20.17 o 
   3   3 -24      133.79      103.82     18.16 o 
   4   3 -24       66.41       57.88     18.20 o 
   5   3 -24       39.79       17.44     22.00 o 
   6   3 -24        7.76       -2.50     29.60 o 
  -5   4 -24       83.92      151.15     31.99 o 
  -4   4 -24      266.38      333.10     36.94 o 
  -3   4 -24      313.64      339.66     25.57 o 
  -2   4 -24      161.07      171.61     15.01 o 
  -1   4 -24      104.28      119.64     13.11 o 
   0   4 -24       67.74       62.48     11.26 o 
   1   4 -24      444.48      425.70     17.40 o 
   2   4 -24       62.34       99.48     13.47 o 
   3   4 -24      292.98      324.58     26.52 o 
   4   4 -24      775.73      784.35     41.04 o 
   5   4 -24      335.61      303.23     30.15 o 
   6   4 -24      184.50      155.30     27.57 o 
  -4   5 -24       21.14       30.19     22.80 o 
  -3   5 -24      153.90      167.80     28.25 o 
  -2   5 -24      130.99      127.14     21.87 o 
  -1   5 -24      260.27      258.79     16.67 o 
   0   5 -24      165.90      158.14     15.17 o 
   1   5 -24      923.44      980.45     42.09 o 
   2   5 -24       68.03       75.42     16.07 o 
   3   5 -24      285.97      360.39     40.22 o 
   4   5 -24      291.24      339.27     42.03 o 
   5   5 -24       60.80       72.48     31.59 o 
   6   5 -24       44.99       65.95     31.75 o 
  -4   6 -24      155.69      177.38     31.49 o 
  -3   6 -24       22.69       20.83     20.99 o 
  -2   6 -24      111.24      103.90     24.60 o 
  -1   6 -24       19.69       15.79     12.54 o 
   0   6 -24      285.97      282.44     17.65 o 
   1   6 -24      111.36      105.53     13.45 o 
   2   6 -24       23.25       36.84     14.96 o 
   3   6 -24       47.33       51.71     24.00 o 
   4   6 -24      228.92      308.06     42.24 o 
   5   6 -24       89.90       95.92     33.86 o 
  -3   7 -24       36.35       54.23     24.10 o 
  -2   7 -24        6.16       15.69     18.06 o 
  -1   7 -24      375.77      386.75     36.36 o 
   0   7 -24      133.69      163.40     26.19 o 
   1   7 -24       99.02      117.08     18.29 o 
   2   7 -24       26.66       26.68     14.39 o 
   3   7 -24       87.80       85.92     27.59 o 
   4   7 -24      182.04      200.48     37.53 o 
   5   7 -24      655.42      686.67     63.99 o 
  -3   8 -24       20.42       28.49     22.12 o 
  -2   8 -24      269.06      271.69     32.30 o 
  -1   8 -24      189.04      217.82     30.62 o 
   0   8 -24      458.05      552.30     42.66 o 
   1   8 -24       23.23       13.23     19.77 o 
   2   8 -24      153.52      217.61     31.92 o 
   3   8 -24       49.47       41.84     24.11 o 
   4   8 -24      273.80      318.96     45.82 o 
  -2   9 -24      169.29      149.31     27.09 o 
  -1   9 -24       12.66       10.12     19.75 o 
   0   9 -24       65.14       39.96     23.05 o 
   1   9 -24       72.08       98.00     25.78 o 
   2   9 -24       67.08       59.14     24.42 o 
   3   9 -24       16.16       52.10     24.89 o 
  -1  -8 -23        1.52       -0.88     16.50 o 
   0  -8 -23      172.21      199.06     30.60 o 
   1  -8 -23       29.90       21.63     16.88 o 
   2  -8 -23      196.40      228.17     22.44 o 
  -2  -7 -23        9.49       21.08     19.01 o 
  -1  -7 -23      103.71      116.00     23.19 o 
   0  -7 -23       11.30       21.78     16.26 o 
   1  -7 -23       45.64       58.60     17.76 o 
   2  -7 -23       23.04       22.00     13.72 o 
   3  -7 -23      164.11      200.90     62.18 o 
   4  -7 -23       26.80       24.66     16.60 o 
  -3  -6 -23       99.71       59.37     26.90 o 
  -2  -6 -23      268.45      283.79     29.89 o 
  -1  -6 -23       85.76       81.51     20.30 o 
   0  -6 -23      204.70      182.37     23.41 o 
   1  -6 -23       47.70       54.78     13.94 o 
   2  -6 -23       93.77       65.75     14.59 o 
   3  -6 -23      156.17      179.17     22.87 o 
   4  -6 -23      164.14      168.57     23.39 o 
  -4  -5 -23        2.06       14.13     23.45 o 
  -3  -5 -23      208.30      283.70     40.45 o 
  -2  -5 -23      248.71      201.86     34.84 o 
  -1  -5 -23      427.64      438.01     49.38 o 
   0  -5 -23       30.81       29.10     15.22 o 
   1  -5 -23       31.42       46.95     12.25 o 
   2  -5 -23      178.67      183.44     17.37 o 
   3  -5 -23      162.01      215.82     42.88 o 
   4  -5 -23       91.84       82.90     19.25 o 
   5  -5 -23        1.76       -6.21     14.73 o 
  -4  -4 -23       64.81       50.45     25.36 o 
  -3  -4 -23       94.27       19.48     20.64 o 
  -2  -4 -23      214.13      179.26     33.23 o 
  -1  -4 -23       36.14       61.26     17.63 o 
   0  -4 -23       68.32       70.72     22.78 o 
   1  -4 -23      247.86      241.08     17.84 o 
   2  -4 -23      474.60      475.57     30.30 o 
   3  -4 -23      671.75      645.14     35.33 o 
   4  -4 -23      186.56      222.56     24.43 o 
   5  -4 -23      221.66      183.73     23.78 o 
   6  -4 -23       96.79      108.60     22.52 o 
  -5  -3 -23      122.76      177.04     37.26 o 
  -4  -3 -23      122.00      140.83     33.36 o 
  -3  -3 -23       70.01       72.93     25.64 o 
  -2  -3 -23       13.33        6.04     18.79 o 
  -1  -3 -23        8.73       -0.07     15.50 o 
   0  -3 -23      110.65      119.17     14.23 o 
   1  -3 -23      151.26      148.83     24.16 o 
   2  -3 -23       62.57       80.65     16.94 o 
   3  -3 -23      123.23      120.36     20.66 o 
   4  -3 -23      170.86      153.02     21.20 o 
   5  -3 -23      139.40      149.87     33.26 o 
   6  -3 -23       21.68        0.19     28.65 o 
  -5  -2 -23      115.22      110.64     31.75 o 
  -4  -2 -23      148.65      189.70     34.77 o 
  -3  -2 -23       28.55       39.29     23.31 o 
  -2  -2 -23      511.81      469.61     43.39 o 
  -1  -2 -23      115.51       92.14     23.87 o 
   0  -2 -23      996.52      981.18     37.14 o 
   1  -2 -23       16.45        2.08     11.46 o 
   2  -2 -23      443.06      467.21     32.54 o 
   3  -2 -23      262.36      269.83     27.58 o 
   4  -2 -23      596.19      562.50     27.56 o 
   5  -2 -23       65.17       77.05     19.31 o 
   6  -2 -23       43.79       40.59     17.69 o 
  -5  -1 -23      150.85      150.25     34.30 o 
  -4  -1 -23       18.24      -15.15     15.54 o 
  -3  -1 -23      197.66      175.37     31.17 o 
  -2  -1 -23       71.71       37.76     20.53 o 
  -1  -1 -23       53.55       47.99     21.01 o 
   0  -1 -23      172.88      161.57     19.45 o 
   1  -1 -23      247.08      235.82     20.74 o 
   2  -1 -23      244.31      215.72     20.64 o 
   3  -1 -23       83.74      105.41     17.57 o 
   4  -1 -23      216.50      192.77     18.00 o 
   5  -1 -23       33.75       38.60     26.70 o 
   6  -1 -23       28.65       41.19     19.33 o 
  -5   0 -23        2.12        5.04     21.40 o 
  -4   0 -23       77.65       29.18     20.83 o 
  -3   0 -23        8.47       -1.28     15.23 o 
  -2   0 -23       47.71       50.53     20.44 o 
  -1   0 -23       45.77       44.02      9.16 o 
   0   0 -23      346.34      318.56     16.17 o 
   1   0 -23       14.78        7.69     12.67 o 
   2   0 -23      224.64      222.84     14.23 o 
   3   0 -23       24.62       16.18      8.04 o 
   4   0 -23      145.37      127.26     20.14 o 
   5   0 -23       16.53       13.01     15.16 o 
   6   0 -23       96.68      114.64     23.24 o 
   7   0 -23        1.47      -10.06     17.36 o 
  -5   1 -23       20.32        7.13     20.64 o 
  -4   1 -23       38.48        8.89     19.97 o 
  -3   1 -23      407.55      377.48     26.94 o 
  -2   1 -23      136.80      151.91     13.76 o 
  -1   1 -23      320.50      281.01     16.27 o 
   0   1 -23        6.38        3.26      6.99 o 
   1   1 -23       37.72       41.93     14.55 o 
   2   1 -23       55.08       64.42     10.54 o 
   3   1 -23      109.09      107.42     12.86 o 
   4   1 -23      199.77      183.44     13.30 o 
   5   1 -23        3.80       21.29     15.87 o 
   6   1 -23       24.12       42.58     19.56 o 
   7   1 -23      166.62      201.99     28.70 o 
  -5   2 -23       63.54       58.79     17.55 o 
  -4   2 -23       47.51       53.15     15.92 o 
  -3   2 -23       59.44       55.03     12.22 o 
  -2   2 -23      585.82      623.04     23.89 o 
  -1   2 -23      105.01      110.07     12.24 o 
   0   2 -23      218.49      216.72     14.85 o 
   1   2 -23      109.29      115.02     20.00 o 
   2   2 -23     1444.40     1341.14     35.22 o 
   3   2 -23       69.87       64.18     11.32 o 
   4   2 -23      816.44      790.92     38.68 o 
   5   2 -23       13.25       14.69     15.80 o 
   6   2 -23       50.86       53.15     20.78 o 
  -5   3 -23        3.50       21.55     22.86 o 
  -4   3 -23       68.77       85.27     15.97 o 
  -3   3 -23       20.67       25.60     10.20 o 
  -2   3 -23      273.65      256.58     16.34 o 
  -1   3 -23       33.02       18.09      9.93 o 
   0   3 -23      228.76      227.16     12.41 o 
   1   3 -23      188.84      190.14     18.41 o 
   2   3 -23      646.68      620.51     34.94 o 
   3   3 -23      284.62      357.65     54.84 o 
   4   3 -23      320.05      333.69     27.35 o 
   5   3 -23       77.16       73.70     19.82 o 
   6   3 -23       27.82       24.97     20.83 o 
  -5   4 -23      585.23      605.75     48.66 o 
  -4   4 -23      107.83       97.76     26.11 o 
  -3   4 -23      648.12      604.86     31.08 o 
  -2   4 -23      141.84      146.53     13.86 o 
  -1   4 -23      249.15      282.15     16.55 o 
   0   4 -23       86.96      102.76     11.24 o 
   1   4 -23      959.24      936.83     24.86 o 
   2   4 -23      333.90      277.26     17.26 o 
   3   4 -23      395.38      388.70     40.24 o 
   4   4 -23      152.01      190.37     34.88 o 
   5   4 -23      151.76      149.93     33.69 o 
   6   4 -23        5.86        5.69     18.46 o 
  -5   5 -23       79.25       93.77     27.73 o 
  -4   5 -23       79.23       87.15     25.46 o 
  -3   5 -23      179.30      216.04     29.23 o 
  -2   5 -23      133.25      118.96     16.86 o 
  -1   5 -23      170.93      201.60     27.05 o 
   0   5 -23      169.98      145.32     13.74 o 
   1   5 -23      144.64      133.61     16.57 o 
   2   5 -23       34.07       15.10     10.07 o 
   3   5 -23       88.97       90.40     27.30 o 
   4   5 -23      139.39      131.46     31.66 o 
   5   5 -23      241.37      332.94     44.96 o 
   6   5 -23        7.56      -30.75     24.90 o 
  -4   6 -23      194.59      195.70     30.05 o 
  -3   6 -23      158.96      149.68     26.91 o 
  -2   6 -23      270.38      302.79     31.43 o 
  -1   6 -23      147.96      138.79     45.67 o 
   0   6 -23      210.88      240.32     18.98 o 
   1   6 -23       11.17        2.85      9.61 o 
   2   6 -23      404.83      382.06     28.31 o 
   3   6 -23      128.85      157.24     31.82 o 
   4   6 -23       27.37       25.61     25.68 o 
   5   6 -23       13.07       35.64     25.74 o 
  -4   7 -23       51.81       59.03     24.06 o 
  -3   7 -23      332.84      389.29     36.67 o 
  -2   7 -23       76.81       58.11     21.28 o 
  -1   7 -23      242.78      245.42     28.37 o 
   0   7 -23       18.03       52.62     19.88 o 
   1   7 -23      265.16      256.71     22.34 o 
   2   7 -23       81.65       83.28     13.54 o 
   3   7 -23      118.07      131.06     20.30 o 
   4   7 -23       12.62       -3.48     20.28 o 
   5   7 -23       52.69       99.80     35.25 o 
  -3   8 -23       38.12       48.41     22.59 o 
  -2   8 -23      179.81      159.03     26.34 o 
  -1   8 -23      158.02      161.29     26.43 o 
   0   8 -23      180.76      170.15     27.43 o 
   1   8 -23       24.12       36.23     19.04 o 
   2   8 -23       36.00       33.42     16.06 o 
   3   8 -23      128.82      114.73     20.65 o 
   4   8 -23      172.40      213.86     39.67 o 
  -2   9 -23        7.07       -8.47     17.93 o 
  -1   9 -23        1.49       13.61     19.54 o 
   0   9 -23        5.30       15.65     20.34 o 
   1   9 -23      160.86      213.18     29.69 o 
   2   9 -23       93.44       54.26     23.45 o 
   3   9 -23      117.57      160.59     30.98 o 
   0  10 -23      247.16      269.01     33.21 o 
   1  10 -23        8.15       24.54     21.97 o 
  -2  -8 -22      338.46      384.41     35.12 o 
  -1  -8 -22        7.57        4.38     17.16 o 
   0  -8 -22      386.93      468.44     34.14 o 
   1  -8 -22       54.53       67.44     18.60 o 
   2  -8 -22      115.72      110.87     17.96 o 
   3  -8 -22       35.72       54.00     15.53 o 
  -3  -7 -22       29.72       31.70     20.00 o 
  -2  -7 -22       64.70       63.55     21.28 o 
  -1  -7 -22      516.77      475.36     34.56 o 
   0  -7 -22        3.86      -10.47     14.71 o 
   1  -7 -22        1.32        9.65     13.35 o 
   2  -7 -22       50.30       37.29     13.96 o 
   3  -7 -22      141.48      168.92     19.47 o 
   4  -7 -22       50.05       46.39     20.62 o 
  -4  -6 -22       33.27       38.84     27.89 o 
  -3  -6 -22      159.01      262.71     40.46 o 
  -2  -6 -22       57.64       55.97     19.35 o 
  -1  -6 -22      112.06      107.64     21.11 o 
   0  -6 -22       99.11      121.14     29.89 o 
   1  -6 -22        3.43        8.59     10.90 o 
   2  -6 -22       33.77       43.20     12.98 o 
   3  -6 -22        1.50       -5.88     12.78 o 
   4  -6 -22      134.58      135.01     31.30 o 
   5  -6 -22      538.50      460.72     33.11 o 
  -4  -5 -22      122.90      135.25     34.80 o 
  -3  -5 -22       97.27       36.56     24.37 o 
  -2  -5 -22       99.27      127.08     29.01 o 
  -1  -5 -22      436.22      444.12     31.28 o 
   0  -5 -22      628.89      601.89     33.78 o 
   1  -5 -22      458.90      478.17     47.84 o 
   2  -5 -22        0.53        4.21     10.54 o 
   3  -5 -22      511.42      488.99     31.62 o 
   4  -5 -22      241.93      253.39     31.67 o 
   5  -5 -22       96.31      109.32     20.37 o 
  -5  -4 -22      128.24      135.09     35.17 o 
  -4  -4 -22      161.76      175.01     35.55 o 
  -3  -4 -22      344.59      300.58     39.00 o 
  -2  -4 -22      118.80      122.22     27.49 o 
  -1  -4 -22      272.84      255.45     24.24 o 
   0  -4 -22       85.72       85.13     13.67 o 
   1  -4 -22      752.78      675.70     26.79 o 
   2  -4 -22      116.81      125.73     14.79 o 
   3  -4 -22      451.95      417.81     28.63 o 
   4  -4 -22      406.82      423.08     29.76 o 
   5  -4 -22      318.04      338.66     28.92 o 
   6  -4 -22       95.80       72.06     20.87 o 
  -5  -3 -22       59.35       40.85     25.85 o 
  -4  -3 -22       69.82       49.67     24.08 o 
  -3  -3 -22       39.21       41.61     21.02 o 
  -2  -3 -22      438.58      342.42     38.16 o 
  -1  -3 -22      122.26      109.17     24.75 o 
   0  -3 -22      282.92      261.53     23.24 o 
   1  -3 -22      258.95      247.15     16.81 o 
   2  -3 -22      385.18      359.93     51.08 o 
   3  -3 -22      346.51      319.41     21.09 o 
   4  -3 -22      489.81      498.11     26.37 o 
   5  -3 -22       12.00        4.12     13.15 o 
   6  -3 -22       15.20        9.44     16.31 o 
  -5  -2 -22       59.63       42.08     24.23 o 
  -4  -2 -22       66.89       92.64     27.84 o 
  -3  -2 -22       58.59       39.82     19.95 o 
  -2  -2 -22      684.83      652.56     48.36 o 
  -1  -2 -22       29.92       47.05     19.52 o 
   0  -2 -22      136.67      128.54     13.47 o 
   1  -2 -22      277.05      257.64     16.07 o 
   2  -2 -22      874.60      832.30     36.42 o 
   3  -2 -22      153.93      135.11     15.63 o 
   4  -2 -22      684.78      659.52     28.35 o 
   5  -2 -22       72.51       70.11     17.58 o 
   6  -2 -22       19.17        6.79     18.90 o 
  -5  -1 -22       14.00       19.72     20.82 o 
  -4  -1 -22       37.45       18.64     18.59 o 
  -3  -1 -22      778.15      690.35     49.92 o 
  -2  -1 -22      227.57      206.04     20.57 o 
  -1  -1 -22      452.15      425.12     23.93 o 
   0  -1 -22      322.67      259.72     20.15 o 
   1  -1 -22       24.98       57.61     13.69 o 
   2  -1 -22       37.33       36.93     12.94 o 
   3  -1 -22      379.28      366.14     48.30 o 
   4  -1 -22       63.11       55.47     13.42 o 
   5  -1 -22       14.62       12.41     16.89 o 
   6  -1 -22        5.14       11.87     22.95 o 
   7  -1 -22       41.84       41.75     23.50 o 
  -6   0 -22       65.63       93.81     30.34 o 
  -5   0 -22        1.95      -19.49     13.00 o 
  -4   0 -22      113.32       64.04     24.49 o 
  -3   0 -22       22.72       33.93     21.85 o 
  -2   0 -22       43.30       73.06     13.75 o 
  -1   0 -22       20.61       29.51      8.64 o 
   0   0 -22      675.22      676.55     26.08 o 
   1   0 -22       11.35        7.56      8.04 o 
   2   0 -22     1022.23      952.96     27.28 o 
   3   0 -22       35.72       59.67      9.24 o 
   4   0 -22      112.12      144.76     20.24 o 
   5   0 -22        2.44       27.08     15.57 o 
   6   0 -22      103.70       67.67     19.38 o 
   7   0 -22        2.25       22.46     18.57 o 
  -6   1 -22       18.60        8.38     20.82 o 
  -5   1 -22      153.21      138.23     29.77 o 
  -4   1 -22       25.03       32.84     14.59 o 
  -3   1 -22      305.49      320.34     20.95 o 
  -2   1 -22      121.79      123.51     13.01 o 
  -1   1 -22      859.30      725.83     19.77 o 
   0   1 -22      226.09      202.54     11.81 o 
   1   1 -22      174.36      168.94     13.01 o 
   2   1 -22      565.62      523.23     21.05 o 
   3   1 -22      289.73      290.55     15.82 o 
   4   1 -22       52.68       58.70     10.50 o 
   5   1 -22      153.79      130.18     21.61 o 
   6   1 -22       45.75       31.55     23.28 o 
   7   1 -22       19.19       46.93     20.45 o 
  -5   2 -22       59.51       63.84     24.16 o 
  -4   2 -22      113.10      107.59     13.97 o 
  -3   2 -22      202.80      186.65     15.28 o 
  -2   2 -22      851.40      820.15     31.06 o 
  -1   2 -22       46.67       37.41     10.08 o 
   0   2 -22      204.38      184.61     11.36 o 
   1   2 -22       53.25       64.82      9.20 o 
   2   2 -22      613.18      575.55     22.05 o 
   3   2 -22        9.01        9.03     13.94 o 
   4   2 -22       15.94       15.16     14.06 o 
   5   2 -22       11.16       -0.49     14.49 o 
   6   2 -22       62.13       16.83     38.58 o 
   7   2 -22       15.39       23.11     19.51 o 
  -5   3 -22      142.99      169.53     31.12 o 
  -4   3 -22      116.90      110.06     13.85 o 
  -3   3 -22        7.42        7.76     12.59 o 
  -2   3 -22      303.30      282.98     16.34 o 
  -1   3 -22      457.82      462.88     19.79 o 
   0   3 -22      535.67      548.79     17.80 o 
   1   3 -22       17.38       28.18      7.92 o 
   2   3 -22       21.42       24.03      8.11 o 
   3   3 -22      802.00      812.54     27.76 o 
   4   3 -22       64.75       16.77     14.37 o 
   5   3 -22       56.44       39.32     17.95 o 
   6   3 -22        9.53       22.31     17.93 o 
   7   3 -22       76.76       67.43     23.39 o 
  -5   4 -22      275.41      242.92     33.67 o 
  -4   4 -22      311.50      371.56     37.61 o 
  -3   4 -22      334.30      355.84     24.49 o 
  -2   4 -22        0.04        9.23      8.88 o 
  -1   4 -22     1043.79      998.57     28.70 o 
   0   4 -22     1956.28     1980.19     37.57 o 
   1   4 -22      238.16      249.58     13.63 o 
   2   4 -22      147.67      179.75     21.80 o 
   3   4 -22     1267.80     1314.07     69.87 o 
   4   4 -22      253.13      223.09     34.72 o 
   5   4 -22       39.98       44.80     23.58 o 
   6   4 -22       77.51      112.21     34.90 o 
  -5   5 -22      143.84      154.44     29.36 o 
  -4   5 -22       55.22       79.80     23.01 o 
  -3   5 -22      139.45      159.38     26.36 o 
  -2   5 -22       42.41        9.12     11.25 o 
  -1   5 -22       80.18       85.49     13.01 o 
   0   5 -22        8.73       -3.17      8.81 o 
   1   5 -22       33.86       30.69     10.23 o 
   2   5 -22      206.84      182.78     15.00 o 
   3   5 -22       65.15       75.73     24.34 o 
   4   5 -22       30.90       54.05     24.68 o 
   5   5 -22      127.02       87.90     29.16 o 
   6   5 -22       67.30       70.29     30.67 o 
  -5   6 -22       64.84       38.62     24.16 o 
  -4   6 -22       88.31       89.82     24.91 o 
  -3   6 -22        7.61       30.35     17.31 o 
  -2   6 -22      636.73      630.73     41.02 o 
  -1   6 -22      135.58      151.88     16.64 o 
   0   6 -22      449.88      547.93     22.16 o 
   1   6 -22      357.74      355.82     18.66 o 
   2   6 -22      366.99      399.26     20.20 o 
   3   6 -22      298.90      361.26     26.26 o 
   4   6 -22      308.60      300.89     40.91 o 
   5   6 -22      217.26      217.01     39.65 o 
   6   6 -22       25.70       42.57     30.31 o 
  -4   7 -22      100.98      113.23     26.11 o 
  -3   7 -22      326.45      364.83     33.90 o 
  -2   7 -22        8.96       20.99     17.18 o 
  -1   7 -22       61.13       50.61     18.88 o 
   0   7 -22       36.66       34.02     17.13 o 
   1   7 -22       35.91       44.21     13.84 o 
   2   7 -22       40.75       31.11     11.71 o 
   3   7 -22       57.52       52.68     15.96 o 
   4   7 -22        6.53       12.62     23.02 o 
   5   7 -22       63.99      101.05     33.22 o 
  -3   8 -22      157.42      205.83     28.86 o 
  -2   8 -22       31.81       37.88     19.44 o 
  -1   8 -22       51.37       29.94     18.68 o 
   0   8 -22      408.77      559.43     40.73 o 
   1   8 -22      163.44      139.98     24.40 o 
   2   8 -22      118.74      136.18     19.88 o 
   3   8 -22       29.14       36.54     15.90 o 
   4   8 -22       21.07       31.95     24.43 o 
  -3   9 -22       19.02       10.96     19.36 o 
  -2   9 -22       14.57        1.40     17.79 o 
  -1   9 -22      512.29      556.27     40.49 o 
   0   9 -22        8.72        4.50     18.08 o 
   1   9 -22      392.54      390.87     35.47 o 
   2   9 -22       29.40       25.37     20.37 o 
   3   9 -22      194.47      168.91     30.54 o 
   4   9 -22        7.32      -32.72     21.81 o 
  -1  10 -22       68.52      109.06     23.49 o 
   0  10 -22       64.10       44.28     20.68 o 
   1  10 -22      116.95      110.27     26.05 o 
   2  10 -22       62.67       69.24     24.70 o 
   0  -9 -21        2.85       -2.28     15.57 o 
   1  -9 -21      183.08      183.14     24.74 o 
  -2  -8 -21      448.45      547.30     39.01 o 
  -1  -8 -21       66.77       61.16     20.07 o 
   0  -8 -21       75.10      104.39     20.71 o 
   1  -8 -21       54.96       56.12     17.58 o 
   2  -8 -21      312.60      338.35     31.80 o 
   3  -8 -21       29.35       26.19     14.01 o 
  -3  -7 -21       13.31       13.20     21.96 o 
  -2  -7 -21       13.43       -6.98     15.61 o 
  -1  -7 -21      545.29      511.79     35.05 o 
   0  -7 -21       10.18       30.43     16.04 o 
   1  -7 -21       70.82       55.42     26.80 o 
   2  -7 -21        3.77      -10.57     10.26 o 
   3  -7 -21      227.00      229.34     20.09 o 
   4  -7 -21      198.55      224.67     20.68 o 
  -4  -6 -21       51.07       36.60     24.56 o 
  -3  -6 -21       69.86       57.41     27.61 o 
  -2  -6 -21       80.63       68.00     18.94 o 
  -1  -6 -21       49.65       35.45     16.94 o 
   0  -6 -21      230.18      234.69     45.35 o 
   1  -6 -21      148.27      149.35     17.19 o 
   2  -6 -21        1.30        3.92     10.74 o 
   3  -6 -21      133.49      131.32     16.59 o 
   4  -6 -21      104.37      104.39     16.28 o 
   5  -6 -21       17.62       16.09     15.23 o 
  -5  -5 -21      190.29      226.33     41.49 o 
  -4  -5 -21       14.91       25.91     25.51 o 
  -3  -5 -21      130.17      179.55     33.63 o 
  -2  -5 -21      121.70      119.27     27.57 o 
  -1  -5 -21       40.55       28.11     15.19 o 
   0  -5 -21       29.66       23.63     14.47 o 
   1  -5 -21      251.56      229.53     18.14 o 
   2  -5 -21       21.68       10.74     10.24 o 
   3  -5 -21      121.25      121.25     15.26 o 
   4  -5 -21       76.42       95.42     18.43 o 
   5  -5 -21      472.63      379.24     29.57 o 
   6  -5 -21       76.33       43.54     27.42 o 
  -5  -4 -21      520.90      532.27     55.11 o 
  -4  -4 -21      103.96      175.22     34.90 o 
  -3  -4 -21      746.23      751.26     56.84 o 
  -2  -4 -21       19.64       -5.15     15.15 o 
  -1  -4 -21      492.08      465.45     40.99 o 
   0  -4 -21      112.47      125.46     14.68 o 
   1  -4 -21      958.21      919.13     30.74 o 
   2  -4 -21      325.40      310.20     17.09 o 
   3  -4 -21      479.29      449.23     19.79 o 
   4  -4 -21       15.47       20.23     13.96 o 
   5  -4 -21       63.24       43.44     15.72 o 
   6  -4 -21        7.85       -2.95     14.31 o 
  -5  -3 -21       37.06       86.88     30.38 o 
  -4  -3 -21      216.10      243.46     37.09 o 
  -3  -3 -21       17.17       -7.04     17.21 o 
  -2  -3 -21      136.41      118.03     26.27 o 
  -1  -3 -21      201.96      214.46     29.72 o 
   0  -3 -21       91.30      109.03     14.07 o 
   1  -3 -21      582.96      576.43     23.09 o 
   2  -3 -21      270.97      290.85     17.49 o 
   3  -3 -21      304.79      326.87     37.24 o 
   4  -3 -21      267.50      259.13     20.05 o 
   5  -3 -21      288.20      303.71     27.21 o 
   6  -3 -21       36.93       26.98     16.33 o 
  -6  -2 -21      145.08      172.07     37.72 o 
  -5  -2 -21       88.79      130.71     31.65 o 
  -4  -2 -21       20.51       43.84     23.13 o 
  -3  -2 -21      178.07      155.84     30.23 o 
  -2  -2 -21      589.24      556.06     45.94 o 
  -1  -2 -21      169.34      167.15     28.49 o 
   0  -2 -21      129.48      119.88     12.88 o 
   1  -2 -21       38.66       41.08      9.73 o 
   2  -2 -21      868.42      840.75     26.19 o 
   3  -2 -21      108.34      111.32     14.21 o 
   4  -2 -21      137.36      150.14     15.92 o 
   5  -2 -21        5.26        3.72     12.94 o 
   6  -2 -21       65.00       52.60     18.63 o 
   7  -2 -21       15.18       18.84     16.89 o 
  -6  -1 -21       24.63        0.66     21.54 o 
  -5  -1 -21      139.61      156.92     33.43 o 
  -4  -1 -21       20.03       14.77     21.60 o 
  -3  -1 -21       10.30       -1.03     15.56 o 
  -2  -1 -21      121.84      118.85     15.57 o 
  -1  -1 -21      326.46      286.85     19.27 o 
   0  -1 -21       69.17       76.16     18.39 o 
   1  -1 -21      121.34      105.63     10.54 o 
   2  -1 -21      439.51      381.24     52.32 o 
   3  -1 -21     1221.62     1179.38     43.88 o 
   4  -1 -21      101.94      106.52     14.51 o 
   5  -1 -21      237.28      209.85     22.87 o 
   6  -1 -21       43.55       44.06     17.56 o 
   7  -1 -21      146.22      150.23     24.71 o 
  -6   0 -21       35.06       52.06     24.30 o 
  -5   0 -21        2.42       20.09     20.40 o 
  -4   0 -21       98.07       36.04     20.67 o 
  -3   0 -21        1.95      -13.05      8.70 o 
  -2   0 -21     1325.87     1199.53     32.22 o 
  -1   0 -21        4.56        2.36      5.96 o 
   0   0 -21      975.26      899.42     22.23 o 
   1   0 -21        1.17       -3.13      7.30 o 
   2   0 -21      807.83      845.65     25.16 o 
   3   0 -21       21.11       13.24      7.77 o 
   4   0 -21      472.36      446.13     28.64 o 
   5   0 -21        5.09       17.79     14.92 o 
   6   0 -21      200.98      193.40     25.74 o 
   7   0 -21       10.49       31.35     18.50 o 
  -6   1 -21       12.13       21.51     22.79 o 
  -5   1 -21      159.37      203.16     33.14 o 
  -4   1 -21      131.66      116.50     18.20 o 
  -3   1 -21      109.22       76.59     12.08 o 
  -2   1 -21      248.51      216.56     30.27 o 
  -1   1 -21      166.95      176.69     11.30 o 
   0   1 -21        9.97        5.01      6.63 o 
   1   1 -21       41.99       40.55      8.14 o 
   2   1 -21       14.91       19.83      8.78 o 
   3   1 -21     1666.01     1545.14     37.59 o 
   4   1 -21      182.90      196.34     21.04 o 
   5   1 -21      483.76      438.59     31.60 o 
   6   1 -21       86.10       57.73     19.20 o 
   7   1 -21      492.28      504.55     38.25 o 
  -6   2 -21      151.93      120.78     30.72 o 
  -5   2 -21       83.37       95.96     18.59 o 
  -4   2 -21      175.71      175.55     19.85 o 
  -3   2 -21       89.66      115.84     13.18 o 
  -2   2 -21       48.37       62.67     10.56 o 
  -1   2 -21       83.00       74.24      9.13 o 
   0   2 -21      131.77      115.57      9.72 o 
   1   2 -21       16.87       16.24      7.36 o 
   2   2 -21      355.97      325.82     18.54 o 
   3   2 -21        4.98        8.33      8.42 o 
   4   2 -21       43.95       59.15     11.07 o 
   5   2 -21      196.21      226.50     18.49 o 
   6   2 -21       56.73       34.75     23.83 o 
   7   2 -21       74.95      117.87     25.39 o 
  -6   3 -21       19.32       45.67     26.42 o 
  -5   3 -21      431.16      434.15     40.45 o 
  -4   3 -21       40.05       43.52     11.32 o 
  -3   3 -21       72.12       86.49     11.92 o 
  -2   3 -21      309.86      324.57     16.87 o 
  -1   3 -21      447.80      456.85     29.38 o 
   0   3 -21      946.87      934.96     24.09 o 
   1   3 -21      390.29      391.14     15.60 o 
   2   3 -21      832.88      791.99     22.43 o 
   3   3 -21      721.56      733.50     26.10 o 
   4   3 -21      291.90      309.07     36.78 o 
   5   3 -21      155.72      172.05     24.29 o 
   6   3 -21        4.63       24.14     17.91 o 
   7   3 -21      199.18      186.16     29.75 o 
  -6   4 -21      227.27      212.60     34.33 o 
  -5   4 -21       67.19       23.41     22.26 o 
  -4   4 -21      522.59      550.51     42.43 o 
  -3   4 -21      368.19      366.17     45.08 o 
  -2   4 -21     1014.29      931.93     27.31 o 
  -1   4 -21      972.21      951.68     42.43 o 
   0   4 -21     2139.54     2176.76     39.68 o 
   1   4 -21     2745.39     2660.25     54.13 o 
   2   4 -21      255.60      249.93     15.86 o 
   3   4 -21       76.35       91.96     12.37 o 
   4   4 -21      542.17      535.97     46.81 o 
   5   4 -21      162.30      152.04     33.76 o 
   6   4 -21       13.02        3.95     23.24 o 
   7   4 -21       19.36        8.51     23.59 o 
  -5   5 -21       87.55      122.52     28.20 o 
  -4   5 -21      232.19      279.41     32.25 o 
  -3   5 -21       85.99      110.21     22.37 o 
  -2   5 -21      104.54       96.45     14.61 o 
  -1   5 -21       70.70       66.04     10.61 o 
   0   5 -21       10.78       18.72      8.90 o 
   1   5 -21     1315.57     1298.00     33.93 o 
   2   5 -21      400.04      358.37     18.63 o 
   3   5 -21      295.70      309.87     18.35 o 
   4   5 -21      144.15      188.17     34.56 o 
   5   5 -21      250.51      230.49     38.25 o 
   6   5 -21       98.45      116.52     34.25 o 
  -5   6 -21      404.69      434.39     40.28 o 
  -4   6 -21       15.70       36.39     20.81 o 
  -3   6 -21      183.47      165.61     25.59 o 
  -2   6 -21      326.03      351.73     30.87 o 
  -1   6 -21      159.61      188.02     17.39 o 
   0   6 -21      563.53      585.66     26.21 o 
   1   6 -21       94.10       85.41     11.76 o 
   2   6 -21       59.05       65.32     11.50 o 
   3   6 -21       26.38       46.55     11.81 o 
   4   6 -21       42.75       48.75     25.10 o 
   5   6 -21       83.47       75.77     29.53 o 
   6   6 -21        5.80       -6.25     23.65 o 
  -4   7 -21       97.83      105.39     24.80 o 
  -3   7 -21      270.91      238.61     28.74 o 
  -2   7 -21       35.56       55.33     20.15 o 
  -1   7 -21      575.21      588.49     38.62 o 
   0   7 -21      238.85      256.67     27.91 o 
   1   7 -21      342.69      310.23     22.41 o 
   2   7 -21      354.66      344.36     19.23 o 
   3   7 -21       55.90       50.36     15.87 o 
   4   7 -21        7.62       29.96     21.59 o 
   5   7 -21      197.29      259.65     42.40 o 
  -4   8 -21      410.70      464.99     38.93 o 
  -3   8 -21       97.12       86.47     22.98 o 
  -2   8 -21      223.79      269.43     28.96 o 
  -1   8 -21       31.11       48.42     19.49 o 
   0   8 -21      134.46       94.44     21.76 o 
   1   8 -21      271.15      191.92     26.19 o 
   2   8 -21      261.46      274.01     23.56 o 
   3   8 -21       60.93       69.68     17.50 o 
   4   8 -21      112.36      117.62     30.45 o 
   5   8 -21        2.99       26.62     25.90 o 
  -3   9 -21       30.50       54.79     19.89 o 
  -2   9 -21      129.14      140.17     24.27 o 
  -1   9 -21      615.77      573.73     39.71 o 
   0   9 -21      189.16      197.72     27.59 o 
   1   9 -21      216.80      205.97     27.67 o 
   2   9 -21       55.01       42.34     21.57 o 
   3   9 -21      206.85      241.47     33.57 o 
   4   9 -21       38.32       30.07     26.14 o 
  -2  10 -21       76.85       68.32     21.64 o 
  -1  10 -21       21.65        2.86     17.23 o 
   0  10 -21      339.14      368.26     34.37 o 
   1  10 -21        3.06       27.11     20.33 o 
   2  10 -21      271.16      248.27     32.50 o 
   3  10 -21        9.23       31.07     23.20 o 
  -1  -9 -20       57.62       50.99     21.21 o 
   0  -9 -20       44.54       16.68     17.15 o 
   1  -9 -20      208.82      190.44     40.25 o 
   2  -9 -20       22.66       56.33     18.01 o 
  -3  -8 -20        4.16       -9.71     17.61 o 
  -2  -8 -20      302.45      345.91     36.73 o 
  -1  -8 -20      100.80      115.16     27.12 o 
   0  -8 -20     1052.02     1059.01     72.19 o 
   1  -8 -20       57.32       34.09     17.56 o 
   2  -8 -20      217.95      266.66     24.62 o 
   3  -8 -20       19.52       25.12     13.56 o 
   4  -8 -20      297.65      268.40     22.01 o 
  -4  -7 -20       26.63       21.13     24.44 o 
  -3  -7 -20      326.52      374.64     45.70 o 
  -2  -7 -20       30.13       15.03     24.40 o 
  -1  -7 -20      633.74      623.70     37.44 o 
   0  -7 -20      140.49      129.43     20.73 o 
   1  -7 -20      634.33      631.00     34.47 o 
   2  -7 -20       18.39       27.44     12.00 o 
   3  -7 -20      195.49      215.02     19.46 o 
   4  -7 -20       89.53       89.49     17.32 o 
   5  -7 -20      218.08      223.91     24.47 o 
  -4  -6 -20      214.85      236.96     39.42 o 
  -3  -6 -20       35.80       36.54     23.93 o 
  -2  -6 -20      211.40      205.01     25.32 o 
  -1  -6 -20       68.66       59.83     18.53 o 
   0  -6 -20      170.97      182.95     21.44 o 
   1  -6 -20      136.26      132.92     17.78 o 
   2  -6 -20      145.30      141.57     15.85 o 
   3  -6 -20       65.01       73.11     14.10 o 
   4  -6 -20       44.27       36.00     13.72 o 
   5  -6 -20       19.74       15.21     14.84 o 
  -5  -5 -20      237.86      198.13     39.41 o 
  -4  -5 -20       73.90       58.61     25.74 o 
  -3  -5 -20      262.24      282.21     38.67 o 
  -2  -5 -20       16.73       26.42     20.50 o 
  -1  -5 -20        0.43        6.86     13.38 o 
   0  -5 -20       61.81       56.91     16.37 o 
   1  -5 -20      362.15      316.68     19.90 o 
   2  -5 -20       23.58       30.45     11.22 o 
   3  -5 -20       21.88       27.96     14.79 o 
   4  -5 -20       74.59      100.75     14.62 o 
   5  -5 -20       10.74       13.33     23.16 o 
   6  -5 -20      158.42      118.23     30.96 o 
  -5  -4 -20      675.43      687.13     60.36 o 
  -4  -4 -20       78.59       62.27     25.19 o 
  -3  -4 -20      507.61      608.97     50.64 o 
  -2  -4 -20      114.14      112.23     25.53 o 
  -1  -4 -20     1242.74     1158.97     61.78 o 
   0  -4 -20      768.88      727.53     27.54 o 
   1  -4 -20      271.13      312.47     19.67 o 
   2  -4 -20      403.98      359.15     25.89 o 
   3  -4 -20     1000.88      967.23     28.12 o 
   4  -4 -20      534.72      562.36     22.36 o 
   5  -4 -20       30.75       27.22     14.83 o 
   6  -4 -20       89.12       88.22     21.09 o 
  -6  -3 -20      151.50      150.62     35.51 o 
  -5  -3 -20      240.67      261.82     39.98 o 
  -4  -3 -20      146.21      162.54     31.39 o 
  -3  -3 -20      100.46      110.09     27.15 o 
  -2  -3 -20      135.98      126.96     25.76 o 
   0  -3 -20      921.20      900.12     29.20 o 
   1  -3 -20      431.76      447.81     20.32 o 
   2  -3 -20      368.22      365.96     16.91 o 
   3  -3 -20     1089.55      997.15     27.51 o 
   4  -3 -20       57.96       64.19     18.88 o 
   5  -3 -20        1.10      -12.64     16.92 o 
   6  -3 -20        7.23       17.89     15.67 o 
   7  -3 -20      115.18      115.96     22.53 o 
  -6  -2 -20      219.72      205.63     37.57 o 
  -5  -2 -20       28.55       49.50     25.28 o 
  -4  -2 -20      304.01      273.62     37.02 o 
  -3  -2 -20      207.94      204.38     30.82 o 
  -2  -2 -20      131.70      159.32     26.69 o 
  -1  -2 -20       83.65       57.35     21.20 o 
   0  -2 -20      125.74      120.02     14.75 o 
   1  -2 -20       97.49      107.61     11.32 o 
   2  -2 -20      243.20      219.47     26.83 o 
   3  -2 -20      108.39      130.22     14.53 o 
   4  -2 -20      161.93      159.53     16.09 o 
   5  -2 -20      172.58      147.60     31.18 o 
   6  -2 -20      134.35      177.82     23.98 o 
   7  -2 -20       95.77       77.48     20.56 o 
  -6  -1 -20       21.93       32.33     24.76 o 
  -5  -1 -20      276.22      247.13     36.78 o 
  -4  -1 -20      236.85      242.34     33.75 o 
  -3  -1 -20      165.55      163.19     29.01 o 
  -2  -1 -20       35.79       23.42     11.64 o 
  -1  -1 -20      327.50      288.40     18.73 o 
   0  -1 -20        4.00        3.20      9.76 o 
   1  -1 -20       58.79       56.17      9.31 o 
   2  -1 -20      187.16      171.92     17.53 o 
   3  -1 -20       63.72       39.38     17.52 o 
   4  -1 -20       88.76       90.28     18.05 o 
   5  -1 -20      382.70      369.29     28.29 o 
   6  -1 -20      136.44      120.40     22.23 o 
   7  -1 -20      443.63      514.11     36.97 o 
  -6   0 -20       59.21       57.64     26.01 o 
  -5   0 -20       11.18       38.36     22.69 o 
  -4   0 -20      474.02      479.27     29.42 o 
  -3   0 -20       90.95       82.35     11.66 o 
  -2   0 -20      461.75      431.03     37.31 o 
  -1   0 -20        5.15        7.50      5.74 o 
   0   0 -20      536.96      593.78     17.65 o 
   1   0 -20       36.28       37.68      5.59 o 
   2   0 -20      661.27      635.35     38.66 o 
   3   0 -20       70.58       61.84      9.04 o 
   4   0 -20     3332.81     2960.30     81.28 o 
   5   0 -20       31.60       25.87     14.58 o 
   6   0 -20      182.54      183.90     24.38 o 
   7   0 -20        8.95       13.33     20.09 o 
  -6   1 -20       45.75       71.74     25.22 o 
  -5   1 -20      262.66      296.32     25.33 o 
  -4   1 -20      146.81      164.62     20.50 o 
  -3   1 -20      341.40      331.09     20.90 o 
  -2   1 -20      224.53      201.73     13.93 o 
  -1   1 -20      372.57      351.59     12.09 o 
   0   1 -20       33.57       48.02      7.84 o 
   1   1 -20       92.40       86.73     10.86 o 
   2   1 -20      132.22      132.14     11.69 o 
   3   1 -20      333.87      330.35     29.51 o 
   4   1 -20      433.61      424.22     19.64 o 
   5   1 -20      296.02      263.98     41.74 o 
   6   1 -20      160.26      161.99     23.92 o 
   7   1 -20      381.31      327.76     37.04 o 
  -6   2 -20       48.18       31.05     24.47 o 
  -5   2 -20       34.30       22.78     14.15 o 
  -4   2 -20      334.71      331.94     22.49 o 
  -3   2 -20        4.64        8.80      9.05 o 
  -2   2 -20      616.53      600.46     21.88 o 
  -1   2 -20        2.67       10.91      5.67 o 
   0   2 -20      483.23      473.85     14.00 o 
   1   2 -20       16.68       16.69      7.31 o 
   2   2 -20      785.70      726.45     21.16 o 
   3   2 -20      923.74      897.50     35.13 o 
   4   2 -20       17.89       37.14     10.20 o 
   5   2 -20      313.75      322.03     17.31 o 
   6   2 -20       44.64       52.55     19.27 o 
   7   2 -20        6.27      -16.42     16.47 o 
  -6   3 -20       14.69       10.76     23.37 o 
  -5   3 -20      155.73      187.43     29.83 o 
  -4   3 -20      300.82      307.28     17.73 o 
  -3   3 -20      564.36      566.63     22.11 o 
  -2   3 -20      443.02      406.91     18.59 o 
  -1   3 -20      214.20      211.59     10.36 o 
   0   3 -20      100.79      106.75      9.13 o 
   1   3 -20       29.15       42.35      8.37 o 
   2   3 -20      110.27      118.00     11.96 o 
   3   3 -20      285.17      251.72     19.11 o 
   4   3 -20      231.84      239.43     19.23 o 
   5   3 -20      581.22      573.66     50.07 o 
   6   3 -20      153.32       95.07     24.69 o 
   7   3 -20      218.59      187.31     29.41 o 
  -6   4 -20      112.69      126.94     28.84 o 
  -5   4 -20      329.70      425.64     38.38 o 
  -4   4 -20       74.96       71.49     21.58 o 
  -3   4 -20      828.93      777.93     27.70 o 
  -2   4 -20      577.93      571.61     30.61 o 
  -1   4 -20     1433.89     1372.52     27.21 o 
   0   4 -20      524.38      514.89     19.94 o 
   1   4 -20     2629.71     2711.06     54.03 o 
   2   4 -20     2462.08     2422.22     62.39 o 
   3   4 -20      951.71      971.64     31.45 o 
   4   4 -20       86.22       67.91     23.83 o 
   5   4 -20       16.36       51.07     23.53 o 
   6   4 -20      106.33      124.53     33.32 o 
   7   4 -20       33.81       15.69     27.34 o 
  -5   5 -20       74.93       53.52     21.91 o 
  -4   5 -20      247.66      229.66     28.96 o 
  -3   5 -20       13.01        3.77     15.70 o 
  -2   5 -20      155.88      137.04     15.58 o 
  -1   5 -20     1451.17     1468.10     36.30 o 
   0   5 -20      171.77      185.17     13.34 o 
   1   5 -20      105.39      126.67     12.23 o 
   2   5 -20       17.29       37.80     10.12 o 
   3   5 -20     1151.28     1110.34     32.32 o 
   4   5 -20       32.75       30.56     23.27 o 
   5   5 -20      296.75      274.99     38.91 o 
   6   5 -20       25.05       51.11     29.85 o 
  -5   6 -20      117.89       90.05     25.29 o 
  -4   6 -20      133.92      142.15     25.56 o 
  -3   6 -20      120.02       99.72     21.68 o 
  -2   6 -20      122.01      116.23     20.66 o 
  -1   6 -20      147.22      148.58     15.80 o 
   0   6 -20      161.64      157.54     12.87 o 
   1   6 -20       99.57      105.21     12.10 o 
   2   6 -20       39.07       36.22     10.50 o 
   3   6 -20      104.30      126.44     14.05 o 
   4   6 -20       11.27       22.43     21.48 o 
   5   6 -20       17.90      -14.34     21.06 o 
   6   6 -20      190.17      200.54     42.34 o 
  -5   7 -20      306.00      330.95     35.20 o 
  -4   7 -20        0.45       13.27     17.72 o 
  -3   7 -20      105.22      122.64     22.67 o 
  -2   7 -20       37.90       24.82     16.85 o 
  -1   7 -20       58.51       48.89     17.40 o 
   0   7 -20      418.67      386.90     24.44 o 
   1   7 -20      244.80      269.04     22.32 o 
   2   7 -20        0.23        4.37      9.83 o 
   3   7 -20      233.60      237.79     29.30 o 
   4   7 -20        5.05       31.16     22.46 o 
   5   7 -20      195.35      207.46     38.28 o 
   6   7 -20      132.75      128.79     35.07 o 
  -4   8 -20      370.39      449.53     37.09 o 
  -3   8 -20        5.55       -8.12     15.12 o 
  -2   8 -20      162.54      156.93     23.30 o 
  -1   8 -20      173.72      190.42     24.06 o 
   0   8 -20     1048.24     1106.99     54.62 o 
   1   8 -20      231.59      182.91     25.17 o 
   2   8 -20       51.89       77.70     35.72 o 
   3   8 -20      176.76      134.96     19.90 o 
   4   8 -20      459.60      465.56     48.33 o 
   5   8 -20        5.00       24.45     25.69 o 
  -3   9 -20       14.04       33.24     18.82 o 
  -2   9 -20       22.16       12.67     16.41 o 
  -1   9 -20       66.99       76.62     20.66 o 
   0   9 -20      546.46      712.45     44.13 o 
   1   9 -20      281.78      200.48     26.77 o 
   2   9 -20      296.14      258.92     31.57 o 
   3   9 -20       35.25       47.83     22.22 o 
   4   9 -20        7.15       18.86     21.13 o 
  -2  10 -20       62.23       51.93     19.22 o 
  -1  10 -20       12.09       29.49     18.14 o 
   0  10 -20       68.89       81.92     22.82 o 
   1  10 -20       98.17       98.35     23.34 o 
   2  10 -20       39.93       22.99     21.48 o 
   3  10 -20       52.26       33.14     23.10 o 
  -2  -9 -19       52.76       57.97     20.64 o 
  -1  -9 -19       41.59       51.99     19.13 o 
   0  -9 -19       63.22       95.19     20.76 o 
   1  -9 -19       32.46       32.38     22.74 o 
   2  -9 -19      132.61      161.94     22.67 o 
   3  -9 -19       22.81       17.76     23.62 o 
  -3  -8 -19       91.52       91.07     24.25 o 
  -2  -8 -19      220.22      222.37     28.06 o 
  -1  -8 -19      109.25       97.54     26.58 o 
   0  -8 -19      230.12      215.22     31.44 o 
   1  -8 -19       53.47       76.57     17.90 o 
   2  -8 -19       83.27       87.67     29.25 o 
   3  -8 -19       19.99       19.51     13.14 o 
   4  -8 -19      111.91      129.91     22.43 o 
  -4  -7 -19       57.44       64.06     29.42 o 
  -3  -7 -19      307.70      273.96     39.05 o 
  -2  -7 -19       26.55       25.02     16.20 o 
  -1  -7 -19       16.88       39.51     17.30 o 
   0  -7 -19        4.95       -2.81     13.31 o 
   1  -7 -19      108.36      132.01     34.22 o 
   2  -7 -19       49.23       60.56     13.54 o 
   3  -7 -19       73.49       61.73     14.17 o 
   4  -7 -19       15.49       15.44     12.30 o 
   5  -7 -19       50.38       34.66     14.00 o 
  -5  -6 -19       36.25       58.54     28.68 o 
  -4  -6 -19       22.26       27.17     24.01 o 
  -3  -6 -19       43.13       58.45     23.67 o 
  -2  -6 -19      539.19      529.45     45.64 o 
  -1  -6 -19      293.73      293.74     26.66 o 
   0  -6 -19     1321.72     1286.59     47.83 o 
   1  -6 -19      203.92      235.71     18.38 o 
   2  -6 -19      313.47      315.99     20.16 o 
   3  -6 -19      276.92      278.83     22.77 o 
   4  -6 -19      351.45      306.10     33.02 o 
   5  -6 -19      130.00      115.78     16.54 o 
   6  -6 -19       25.01       10.92     15.87 o 
  -5  -5 -19       17.62       37.18     26.42 o 
  -4  -5 -19      194.01      152.38     32.93 o 
  -3  -5 -19       21.82        9.53     19.21 o 
  -2  -5 -19       62.46       60.28     21.57 o 
  -1  -5 -19      375.89      376.85     38.02 o 
   0  -5 -19        0.39       21.86     12.95 o 
   1  -5 -19      448.77      426.58     21.29 o 
   2  -5 -19      179.67      186.68     15.97 o 
   3  -5 -19       71.41       78.38     12.76 o 
   4  -5 -19      186.27      208.14     17.54 o 
   5  -5 -19       20.04       37.26     48.13 o 
   6  -5 -19       82.34      109.13     20.89 o 
  -5  -4 -19      132.01      137.06     32.50 o 
  -4  -4 -19      133.76      131.38     29.76 o 
  -3  -4 -19      653.95      595.67     48.85 o 
  -2  -4 -19      386.88      289.77     34.09 o 
  -1  -4 -19     1225.11     1236.10     64.68 o 
   0  -4 -19      712.11      719.79     26.89 o 
   1  -4 -19     2351.74     2168.85     44.92 o 
   2  -4 -19       85.98       93.02     16.47 o 
   3  -4 -19       79.54       86.28     11.49 o 
   4  -4 -19      431.88      415.72     22.13 o 
   5  -4 -19      267.34      270.38     20.67 o 
   6  -4 -19        0.51        3.63     15.20 o 
   7  -4 -19       22.96       39.34     21.27 o 
  -6  -3 -19       91.69       94.47     31.78 o 
  -5  -3 -19      248.13      268.62     39.14 o 
  -4  -3 -19      518.46      484.36     46.21 o 
  -3  -3 -19      302.75      334.06     38.16 o 
  -2  -3 -19      749.90      715.33     49.32 o 
  -1  -3 -19       30.54       31.64     17.37 o 
   0  -3 -19       94.51       86.57     12.43 o 
   1  -3 -19      476.43      445.73     23.81 o 
   2  -3 -19      944.13      921.83     25.66 o 
   3  -3 -19      593.01      583.80     20.50 o 
   4  -3 -19      372.27      377.96     30.28 o 
   5  -3 -19      642.82      571.94     26.71 o 
   6  -3 -19       68.28       95.32     19.18 o 
   7  -3 -19      221.36      214.10     26.97 o 
  -6  -2 -19       52.60       41.63     25.97 o 
  -5  -2 -19       22.77       10.78     20.52 o 
  -4  -2 -19      191.15      186.71     31.66 o 
  -3  -2 -19       49.97       40.79     12.71 o 
  -2  -2 -19      610.52      576.64     26.57 o 
  -1  -2 -19       41.51       46.75     19.52 o 
   0  -2 -19      462.58      484.31     36.96 o 
   1  -2 -19        4.09       14.54      8.69 o 
   2  -2 -19      522.86      501.76     19.65 o 
   3  -2 -19      677.19      614.07     20.02 o 
   4  -2 -19       77.76       90.28     13.18 o 
   5  -2 -19      279.76      226.28     29.69 o 
   6  -2 -19        9.08        6.45     20.31 o 
   7  -2 -19       50.53       18.70     17.80 o 
  -6  -1 -19       51.42       67.92     27.50 o 
  -5  -1 -19      294.29      283.06     38.06 o 
  -4  -1 -19       47.60       25.42     18.79 o 
  -3  -1 -19      916.37      878.43     54.40 o 
  -2  -1 -19      602.19      552.91     21.23 o 
  -1  -1 -19      170.86      164.73     12.26 o 
   0  -1 -19      252.27      273.66     11.98 o 
   1  -1 -19       62.29       61.74      8.99 o 
   2  -1 -19      170.67      168.04     11.57 o 
   3  -1 -19       75.37       67.06     14.63 o 
   4  -1 -19      587.97      582.33     25.20 o 
   5  -1 -19      456.61      466.10     31.03 o 
   6  -1 -19      187.41      210.98     40.52 o 
   7  -1 -19      163.46      154.15     25.17 o 
  -6   0 -19      496.35      437.83     46.08 o 
  -5   0 -19       22.90       34.97     20.88 o 
  -4   0 -19      741.25      824.45     36.90 o 
  -3   0 -19       18.09       31.94     16.89 o 
  -2   0 -19     4443.94     4296.85     66.66 o 
  -1   0 -19       21.32       11.78      5.91 o 
   0   0 -19      536.38      589.60     17.35 o 
   1   0 -19        7.33       -0.45      4.76 o 
   2   0 -19       67.43       90.00      9.80 o 
   3   0 -19       80.05       87.23     14.02 o 
   4   0 -19       29.84       84.29     12.94 o 
   5   0 -19       12.08       -5.97     11.61 o 
   6   0 -19      851.33      828.32     68.69 o 
   7   0 -19       13.38      -20.70     13.80 o 
  -6   1 -19       64.25       57.42     25.21 o 
  -5   1 -19      254.76      213.28     21.88 o 
  -4   1 -19       67.52       67.01     15.08 o 
  -3   1 -19      706.32      695.60     24.08 o 
  -2   1 -19      218.54      179.53     13.28 o 
  -1   1 -19      127.28      124.14      7.88 o 
   0   1 -19      116.29      133.47      9.36 o 
   1   1 -19       72.55       71.95      9.55 o 
   2   1 -19       64.72       66.82      8.41 o 
   3   1 -19     1783.65     1691.42     39.31 o 
   4   1 -19       13.39       12.11      8.06 o 
   5   1 -19       97.05      125.48     20.24 o 
   6   1 -19      153.40      173.14     50.00 o 
   7   1 -19       40.10       13.35     22.76 o 
  -6   2 -19      101.87       99.78     20.00 o 
  -5   2 -19       32.84       22.23     10.78 o 
  -4   2 -19      384.20      364.33     18.77 o 
  -3   2 -19        9.16       16.96     11.84 o 
  -2   2 -19      315.00      308.56     15.85 o 
  -1   2 -19       10.41       14.90      5.76 o 
   0   2 -19      472.90      446.05     13.21 o 
   1   2 -19      415.37      419.80     17.72 o 
   2   2 -19      532.19      557.34     27.51 o 
   3   2 -19      610.00      584.59     21.71 o 
   4   2 -19      335.46      309.42     21.93 o 
   5   2 -19      236.61      239.36     15.50 o 
   6   2 -19      131.97      112.16     21.48 o 
   7   2 -19       27.43       11.16     17.17 o 
  -6   3 -19       41.52       41.82     24.41 o 
  -5   3 -19       16.39       37.13     14.13 o 
  -4   3 -19      102.62      114.33     12.77 o 
  -3   3 -19       84.35      105.10     17.10 o 
  -2   3 -19      472.06      455.50     21.62 o 
  -1   3 -19       89.12       89.07      7.48 o 
   0   3 -19      192.98      191.41     17.00 o 
   1   3 -19      722.62      686.78     22.25 o 
   2   3 -19      805.83      741.61     23.86 o 
   3   3 -19     1155.59     1055.31     29.68 o 
   4   3 -19      903.29      850.65     45.28 o 
   5   3 -19       98.03      102.12     27.38 o 
   6   3 -19       39.64       10.40     21.36 o 
   7   3 -19       21.13       38.99     20.99 o 
  -6   4 -19      394.29      466.19     44.05 o 
  -5   4 -19      163.05      157.06     27.30 o 
  -4   4 -19      160.22      196.48     19.25 o 
  -3   4 -19      480.40      459.01     19.10 o 
  -2   4 -19      754.30      732.40     22.79 o 
  -1   4 -19     5195.10     5089.16     74.86 o 
   0   4 -19        3.49        4.48      7.98 o 
   1   4 -19     1903.17     1866.78     40.96 o 
   2   4 -19      906.29      856.98     26.28 o 
   3   4 -19      365.13      363.34     27.44 o 
   4   4 -19      910.74      874.32     49.99 o 
   5   4 -19       50.60       82.37     25.75 o 
   6   4 -19      142.81      130.10     33.03 o 
   7   4 -19      162.80      200.73     41.26 o 
  -6   5 -19        3.37        7.12     20.86 o 
  -5   5 -19      198.56      179.28     28.21 o 
  -4   5 -19       55.31       40.33     18.89 o 
  -3   5 -19      115.62      118.91     21.69 o 
  -2   5 -19      293.04      289.37     19.60 o 
  -1   5 -19      812.52      749.74     23.05 o 
   0   5 -19        2.57       -2.62      7.65 o 
   1   5 -19     1104.85     1069.97     29.04 o 
   2   5 -19      522.18      465.67     19.95 o 
   3   5 -19     1006.87      953.29     29.01 o 
   4   5 -19      125.30       96.50     26.93 o 
   5   5 -19      263.38      256.03     39.23 o 
   6   5 -19       56.59       32.65     26.81 o 
   7   5 -19      241.31      297.73     47.08 o 
  -5   6 -19       21.58       30.04     19.82 o 
  -4   6 -19      169.29      240.79     28.03 o 
  -3   6 -19      137.65      181.82     24.10 o 
  -2   6 -19      394.20      397.47     30.62 o 
  -1   6 -19       67.58       52.99     11.98 o 
   0   6 -19      525.98      519.78     19.51 o 
   1   6 -19      202.46      220.81     14.43 o 
   2   6 -19      187.17      183.59     14.18 o 
   3   6 -19       64.23       63.11     12.09 o 
   4   6 -19      211.99      166.78     30.92 o 
   5   6 -19      178.22      195.93     36.33 o 
   6   6 -19       24.32       21.13     27.24 o 
  -5   7 -19       34.49       32.49     21.72 o 
  -4   7 -19        1.20       -6.50     15.70 o 
  -3   7 -19       93.26       94.35     20.48 o 
  -2   7 -19      306.24      292.66     27.53 o 
  -1   7 -19      472.17      388.47     29.83 o 
   0   7 -19       75.17       67.01     13.12 o 
   1   7 -19      392.55      386.51     35.46 o 
   2   7 -19      108.62      103.91     13.28 o 
   3   7 -19      250.33      255.87     17.65 o 
   4   7 -19       13.43        1.35     17.90 o 
   5   7 -19      108.20      141.10     33.82 o 
   6   7 -19       46.09       68.32     28.68 o 
  -4   8 -19      221.83      236.30     28.63 o 
  -3   8 -19      185.32      179.24     24.39 o 
  -2   8 -19      331.89      325.77     28.98 o 
  -1   8 -19      446.67      351.54     28.86 o 
   0   8 -19      363.83      349.01     29.70 o 
   1   8 -19        9.08       14.52     15.34 o 
   2   8 -19       33.53       35.70     13.61 o 
   3   8 -19       91.66      108.44     14.83 o 
   4   8 -19      264.45      257.76     24.78 o 
   5   8 -19       46.72       49.22     28.28 o 
  -4   9 -19       18.53        0.57     18.45 o 
  -3   9 -19      155.25      151.55     23.29 o 
  -2   9 -19      146.74       78.40     30.29 o 
  -1   9 -19      500.97      458.67     35.68 o 
   0   9 -19      137.85      112.72     18.73 o 
   1   9 -19      332.47      348.26     26.59 o 
   2   9 -19       48.01       47.94     20.54 o 
   3   9 -19       92.76       85.32     24.81 o 
   4   9 -19        8.09       16.87     21.60 o 
  -2  10 -19       78.54       77.26     19.79 o 
  -1  10 -19      269.54      205.98     26.14 o 
   0  10 -19      106.57      131.43     23.23 o 
   1  10 -19      319.04      345.32     33.54 o 
   2  10 -19      280.50      320.04     34.63 o 
   3  10 -19       17.44       20.79     22.99 o 
  -1  11 -19      576.87      514.17     37.60 o 
   0  11 -19       19.44       23.27     18.25 o 
   1  11 -19        8.23        7.48     19.35 o 
   0 -10 -18      202.82      203.68     26.18 o 
   1 -10 -18      102.22       82.84     19.58 o 
  -2  -9 -18       28.99       20.65     18.49 o 
  -1  -9 -18       59.75       80.44     20.19 o 
   0  -9 -18       20.34       18.83     16.15 o 
   1  -9 -18      535.11      536.25     34.11 o 
   2  -9 -18      196.48      183.42     24.82 o 
   3  -9 -18       30.62       32.10     20.50 o 
  -3  -8 -18       66.01       66.71     25.80 o 
  -2  -8 -18       26.02       51.77     19.66 o 
  -1  -8 -18      192.27      193.06     23.98 o 
   0  -8 -18       83.76       95.99     25.01 o 
   1  -8 -18      205.64      200.39     22.12 o 
   2  -8 -18       44.56       38.11     12.65 o 
   3  -8 -18       35.71       19.64     12.98 o 
   4  -8 -18       98.98       97.50     19.38 o 
  -4  -7 -18      145.69      222.58     38.27 o 
  -3  -7 -18      465.06      434.58     45.68 o 
  -2  -7 -18       23.75        9.20     19.54 o 
  -1  -7 -18      638.13      652.72     36.31 o 
   0  -7 -18        0.83       -9.29     13.73 o 
   1  -7 -18      393.35      353.47     25.84 o 
   2  -7 -18      109.29      127.73     15.83 o 
   3  -7 -18       16.91       16.11     10.92 o 
   4  -7 -18       16.32       12.83     11.94 o 
   5  -7 -18       92.07      122.71     17.35 o 
  -5  -6 -18      425.43      404.46     49.24 o 
  -4  -6 -18       60.66       35.30     24.20 o 
  -3  -6 -18      136.54       98.64     26.75 o 
  -2  -6 -18      423.46      373.12     39.98 o 
  -1  -6 -18       57.03       39.12     21.75 o 
   0  -6 -18      750.86      794.06     36.64 o 
   1  -6 -18       26.37       36.87     11.65 o 
   2  -6 -18      227.07      215.81     17.55 o 
   3  -6 -18        2.52       10.93     10.59 o 
   4  -6 -18       95.92       84.32     14.27 o 
   5  -6 -18       30.43       24.20     12.62 o 
   6  -6 -18       28.23       36.16     15.83 o 
  -5  -5 -18      309.39      303.93     42.30 o 
  -4  -5 -18       74.88       77.74     27.10 o 
  -3  -5 -18       92.62      100.70     27.04 o 
  -2  -5 -18      111.74       62.14     22.42 o 
  -1  -5 -18      201.10      204.59     21.44 o 
   0  -5 -18      392.50      412.35     19.06 o 
   1  -5 -18      624.81      595.99     24.22 o 
   2  -5 -18     1030.55      927.93     27.49 o 
   3  -5 -18      352.40      361.02     24.32 o 
   4  -5 -18       87.27      109.79     12.84 o 
   5  -5 -18      308.68      261.89     46.16 o 
   6  -5 -18       56.52       52.17     53.31 o 
  -6  -4 -18      155.13      186.56     38.08 o 
  -5  -4 -18      202.30      212.53     36.48 o 
  -4  -4 -18      175.93      156.07     30.57 o 
  -3  -4 -18      671.68      576.12     46.67 o 
  -2  -4 -18      133.83      109.09     24.59 o 
  -1  -4 -18      696.95      680.29     44.58 o 
   0  -4 -18      332.47      328.33     18.98 o 
   1  -4 -18     4729.33     4481.98     76.08 o 
   2  -4 -18     1123.45     1072.15     28.67 o 
   3  -4 -18      922.49      889.45     26.28 o 
   4  -4 -18       38.85       47.18     10.49 o 
   5  -4 -18       53.12       54.51     13.51 o 
   6  -4 -18      109.95      116.86     20.49 o 
   7  -4 -18       27.53       30.54     17.70 o 
  -6  -3 -18       19.06        9.51     22.92 o 
  -5  -3 -18       68.07       95.68     28.44 o 
  -4  -3 -18      189.44      200.84     31.80 o 
  -3  -3 -18      384.76      367.90     37.98 o 
  -2  -3 -18       71.83       80.68     21.81 o 
  -1  -3 -18      352.94      356.25     34.28 o 
   0  -3 -18      654.65      630.84     23.47 o 
   1  -3 -18      289.40      271.29     15.97 o 
   2  -3 -18      829.14      778.44     25.37 o 
   3  -3 -18      713.92      669.78     26.66 o 
   4  -3 -18      372.16      372.37     20.90 o 
   5  -3 -18      187.90      191.64     17.49 o 
   6  -3 -18       62.21       90.17     18.75 o 
   7  -3 -18      107.69      126.52     31.34 o 
  -6  -2 -18       86.94       60.46     26.55 o 
  -5  -2 -18       79.74       62.17     24.25 o 
  -4  -2 -18      602.65      557.79     47.33 o 
  -3  -2 -18       34.67       40.99     13.01 o 
  -2  -2 -18      318.77      312.11     19.66 o 
  -1  -2 -18        1.88       19.12     15.02 o 
   0  -2 -18      642.79      605.44     27.15 o 
   1  -2 -18      345.33      337.87     16.41 o 
   2  -2 -18      391.82      376.68     16.91 o 
   3  -2 -18      782.86      728.64     21.55 o 
   4  -2 -18       85.15       90.51     13.01 o 
   5  -2 -18      281.29      260.67     18.80 o 
   6  -2 -18       76.14       86.51     18.76 o 
   7  -2 -18       35.16        7.93     16.29 o 
  -6  -1 -18       37.36       41.10     23.69 o 
  -5  -1 -18      326.78      315.84     38.30 o 
  -4  -1 -18      150.67      157.97     27.87 o 
  -3  -1 -18      133.09      145.79     20.59 o 
  -2  -1 -18       67.56       66.36     10.45 o 
  -1  -1 -18      142.42      161.64     14.71 o 
   0  -1 -18       13.61        4.46      5.87 o 
   1  -1 -18       60.01       65.43      7.09 o 
   2  -1 -18      149.57      149.24     10.70 o 
   3  -1 -18     2588.98     2263.33     82.96 o 
   4  -1 -18      139.91      135.82     15.86 o 
   5  -1 -18      215.58      204.58     16.64 o 
   6  -1 -18       93.07       91.45     18.84 o 
   7  -1 -18      159.20      166.85     25.25 o 
  -6   0 -18      436.66      437.22     45.33 o 
  -5   0 -18        1.75       -5.86     12.81 o 
  -4   0 -18       23.13       40.13     13.80 o 
  -3   0 -18       47.21       38.97      9.90 o 
  -2   0 -18      859.74      853.10     22.31 o 
  -1   0 -18        6.82        4.42      5.42 o 
   0   0 -18      612.50      659.97     21.63 o 
   1   0 -18       27.69       22.12      5.08 o 
   2   0 -18      809.89      793.39     19.91 o 
   3   0 -18       47.62       40.99      8.09 o 
   4   0 -18     1590.31     1527.81     40.14 o 
   5   0 -18       20.38       11.03     18.72 o 
   6   0 -18      329.92      233.20     25.16 o 
   7   0 -18        1.93        2.21     20.89 o 
  -6   1 -18       16.29       18.25     15.26 o 
  -5   1 -18      114.45      110.80     18.25 o 
  -4   1 -18      227.34      205.46     15.21 o 
  -3   1 -18     1178.04     1086.25     29.83 o 
  -2   1 -18       12.96       31.37      8.85 o 
  -1   1 -18      114.36      129.47      7.75 o 
   0   1 -18        0.84        8.48      6.02 o 
   1   1 -18      139.76      143.41      9.85 o 
   2   1 -18      287.72      257.64     12.11 o 
   3   1 -18      816.26      793.44     25.81 o 
   4   1 -18       55.51       55.82      9.58 o 
   5   1 -18      363.90      335.05     54.92 o 
   6   1 -18       89.07      115.84     20.88 o 
   7   1 -18      105.89      134.46     26.52 o 
  -6   2 -18      137.50      174.50     22.30 o 
  -5   2 -18        4.32       -0.07      9.35 o 
  -4   2 -18      208.68      224.59     22.31 o 
  -3   2 -18      470.18      457.14     21.74 o 
  -2   2 -18      284.51      296.97     14.96 o 
  -1   2 -18      488.73      454.66     12.43 o 
   0   2 -18      688.67      699.38     16.10 o 
   1   2 -18      271.43      270.15     12.07 o 
   2   2 -18       29.44       33.17      7.66 o 
   3   2 -18       48.71       49.61      8.34 o 
   4   2 -18      818.26      779.19     29.70 o 
   5   2 -18       51.58       60.61     10.59 o 
   6   2 -18      177.28      166.51     36.71 o 
   7   2 -18       48.65       69.33     21.89 o 
  -6   3 -18       29.68       93.09     25.58 o 
  -5   3 -18      108.46       98.41     19.59 o 
  -4   3 -18      236.41      284.42     16.43 o 
  -3   3 -18       43.46       40.84      9.36 o 
  -2   3 -18      312.16      328.28     15.28 o 
  -1   3 -18      527.78      524.03     13.23 o 
   0   3 -18        4.12       -1.02      5.35 o 
   1   3 -18     1085.00     1060.20     27.97 o 
   2   3 -18      773.37      719.20     23.88 o 
   3   3 -18       36.04       44.15      9.78 o 
   4   3 -18      329.68      340.90     21.61 o 
   5   3 -18      140.31      194.55     33.62 o 
   6   3 -18      479.07      398.83     45.53 o 
   7   3 -18       21.84       24.01     18.27 o 
  -6   4 -18      143.93      208.55     31.77 o 
  -5   4 -18        0.99        9.44     18.45 o 
  -4   4 -18       44.74       94.00     15.08 o 
  -3   4 -18      912.24      951.13     26.38 o 
  -2   4 -18     1906.43     1844.34     39.13 o 
  -1   4 -18      392.90      415.71     13.56 o 
   0   4 -18       38.00       51.35      6.81 o 
   1   4 -18     1577.58     1511.81     34.80 o 
   2   4 -18       68.09       95.25     14.07 o 
   3   4 -18      731.70      733.01     24.96 o 
   4   4 -18      215.72      191.46     32.79 o 
   5   4 -18      831.93      846.87     59.14 o 
   6   4 -18      157.36      138.76     34.32 o 
   7   4 -18       25.36       54.88     29.88 o 
  -6   5 -18        4.40        1.27     22.51 o 
  -5   5 -18      546.87      522.11     40.61 o 
  -4   5 -18      102.45      128.99     22.56 o 
  -3   5 -18      185.66      168.30     23.21 o 
  -2   5 -18      372.72      344.91     18.56 o 
  -1   5 -18      849.84      897.65     24.32 o 
   0   5 -18     2808.92     2861.83     90.63 o 
   1   5 -18      209.64      219.36     13.90 o 
   2   5 -18      881.81      872.13     26.29 o 
   3   5 -18      432.90      448.74     19.97 o 
   4   5 -18       36.97       52.86     29.07 o 
   5   5 -18      723.32      655.39     54.07 o 
   6   5 -18      311.85      286.66     42.68 o 
   7   5 -18       79.82       74.83     33.52 o 
  -6   6 -18       84.42      111.67     27.33 o 
  -5   6 -18      331.14      360.22     34.56 o 
  -4   6 -18      193.73      265.90     28.11 o 
  -3   6 -18       52.94       78.52     18.69 o 
  -2   6 -18       68.93      117.48     19.50 o 
  -1   6 -18      242.02      248.06     17.22 o 
   0   6 -18        2.65       -0.15      7.80 o 
   1   6 -18     1232.27     1174.43     30.26 o 
   2   6 -18      230.59      252.83     15.67 o 
   3   6 -18       63.73       74.41     12.46 o 
   4   6 -18      391.15      396.80     71.79 o 
   5   6 -18       84.61       70.80     26.04 o 
   6   6 -18      351.84      419.86     48.83 o 
  -5   7 -18      354.36      338.20     33.17 o 
  -4   7 -18       21.26        4.86     15.26 o 
  -3   7 -18       12.58       31.26     16.16 o 
  -2   7 -18      109.66      104.86     18.89 o 
  -1   7 -18      692.22      704.69     37.90 o 
   0   7 -18      527.33      538.76     25.36 o 
   1   7 -18       74.74       84.18     11.54 o 
   2   7 -18      103.30       89.89     12.42 o 
   3   7 -18      275.15      292.05     18.25 o 
   4   7 -18      125.94      133.60     19.84 o 
   5   7 -18      179.35      160.31     34.10 o 
   6   7 -18       82.75       50.72     29.65 o 
  -5   8 -18      102.37      113.98     24.24 o 
  -4   8 -18      154.33      132.91     22.95 o 
  -3   8 -18      192.07      208.43     24.60 o 
  -2   8 -18      563.26      497.51     27.86 o 
  -1   8 -18      292.70      278.07     21.65 o 
   0   8 -18      510.19      473.43     27.29 o 
   1   8 -18      358.73      333.48     25.07 o 
   2   8 -18       26.48       36.27     13.27 o 
   3   8 -18       34.97       23.38     11.82 o 
   4   8 -18      460.86      478.36     34.28 o 
   5   8 -18       42.97       44.93     25.83 o 
  -4   9 -18       29.60        9.09     17.64 o 
  -3   9 -18      179.08      174.00     24.04 o 
  -2   9 -18      263.83      208.02     20.67 o 
  -1   9 -18      503.87      539.70     29.69 o 
   0   9 -18       10.53        1.03     12.99 o 
   1   9 -18      133.33       91.43     18.56 o 
   2   9 -18       13.40       -9.25     23.69 o 
   3   9 -18      360.91      337.84     35.93 o 
   4   9 -18       74.20       54.40     17.09 o 
   5   9 -18       59.45      102.07     33.84 o 
  -3  10 -18       58.45       62.27     19.69 o 
  -2  10 -18        3.02        2.71     13.36 o 
  -1  10 -18      162.01      134.22     22.12 o 
   0  10 -18      665.93      664.40     41.56 o 
   1  10 -18       73.42      111.57     23.32 o 
   2  10 -18       29.79       43.05     22.10 o 
   3  10 -18       95.45       72.01     24.85 o 
   4  10 -18       34.46       15.36     22.95 o 
  -1  11 -18       30.24       30.94     17.61 o 
   0  11 -18      364.55      350.64     31.88 o 
   1  11 -18       29.50       20.66     19.08 o 
   2  11 -18      134.86      120.56     27.58 o 
  -1 -10 -17      235.84      241.83     27.92 o 
   0 -10 -17       63.60       76.84     19.54 o 
   1 -10 -17      323.56      306.30     27.85 o 
   2 -10 -17       80.52       84.22     34.28 o 
  -3  -9 -17       23.44        5.93     21.78 o 
  -2  -9 -17       11.50       31.96     18.79 o 
  -1  -9 -17      952.48      903.96     44.67 o 
   0  -9 -17       22.16       67.73     17.87 o 
   1  -9 -17      187.03      205.98     42.76 o 
   2  -9 -17      105.90       88.96     38.43 o 
   3  -9 -17      283.60      290.79     31.82 o 
   4  -9 -17        2.53        1.73     18.55 o 
  -4  -8 -17      252.69      324.34     45.24 o 
  -3  -8 -17       70.28       66.81     22.25 o 
  -2  -8 -17      116.25      111.65     22.18 o 
  -1  -8 -17       91.63      115.12     20.45 o 
   0  -8 -17       72.09       78.33     18.30 o 
   1  -8 -17      272.03      222.99     23.16 o 
   2  -8 -17      342.49      298.06     20.61 o 
   3  -8 -17       19.98       31.40     12.71 o 
   4  -8 -17       21.68       35.67     12.76 o 
   5  -8 -17        4.28       12.57     22.38 o 
  -4  -7 -17       39.03       22.78     22.12 o 
  -3  -7 -17      155.42      142.99     31.57 o 
  -2  -7 -17       12.71        2.45     15.17 o 
  -1  -7 -17      301.96      377.52     29.57 o 
   0  -7 -17       37.32       61.19     15.82 o 
   1  -7 -17      232.82      201.21     34.47 o 
   2  -7 -17      241.26      268.36     20.81 o 
   3  -7 -17       66.52       81.61     19.80 o 
   4  -7 -17       43.80       43.65     12.72 o 
   5  -7 -17      214.49      251.01     33.43 o 
  -5  -6 -17       30.36       52.71     26.68 o 
  -4  -6 -17       69.86      116.16     30.14 o 
  -3  -6 -17      115.61       99.05     26.80 o 
  -2  -6 -17      270.95      258.33     33.97 o 
  -1  -6 -17      129.55      147.95     20.29 o 
   0  -6 -17      104.99       95.23     35.28 o 
   1  -6 -17      388.91      375.75     21.10 o 
   2  -6 -17       99.95       93.25     13.31 o 
   3  -6 -17       39.27       21.40     11.19 o 
   4  -6 -17        6.84        4.98     10.13 o 
   5  -6 -17        7.09       13.58     12.72 o 
   6  -6 -17      182.17      208.23     31.67 o 
  -6  -5 -17       18.95       43.52     26.40 o 
  -5  -5 -17      349.02      415.81     46.64 o 
  -4  -5 -17       82.77       87.10     26.72 o 
  -3  -5 -17       29.80       95.85     24.69 o 
  -2  -5 -17      126.09      115.75     24.73 o 
  -1  -5 -17     1045.14      996.76     34.37 o 
   0  -5 -17      661.34      646.64     22.88 o 
   1  -5 -17      167.55      177.13     14.00 o 
   2  -5 -17      207.30      208.60     14.29 o 
   3  -5 -17     1066.36     1020.15     38.15 o 
   4  -5 -17       28.76       13.35      9.72 o 
   5  -5 -17       88.32       61.78     21.53 o 
   6  -5 -17       85.50       59.53     17.22 o 
   7  -5 -17      190.97      214.25     26.04 o 
  -6  -4 -17      360.84      414.44     48.67 o 
  -5  -4 -17       45.69       49.57     23.80 o 
  -4  -4 -17      433.89      431.98     42.67 o 
  -3  -4 -17      173.74      131.67     26.71 o 
  -2  -4 -17      895.21      882.57     53.26 o 
  -1  -4 -17     7063.61     6868.90    212.60 o 
   0  -4 -17      714.20      663.98     25.32 o 
   1  -4 -17     1430.02     1334.19     33.96 o 
   2  -4 -17      352.98      363.27     16.72 o 
   3  -4 -17      814.04      808.36     24.70 o 
   4  -4 -17      415.28      390.53     18.31 o 
   5  -4 -17      104.28      107.37     15.29 o 
   6  -4 -17       79.97       94.37     20.55 o 
   7  -4 -17      101.71       82.91     45.24 o 
  -6  -3 -17        7.42       -7.19     20.91 o 
  -5  -3 -17      133.90      139.65     30.03 o 
  -4  -3 -17       67.83       56.35     22.03 o 
  -3  -3 -17      130.15       82.63     22.54 o 
  -2  -3 -17     1086.94      968.33     54.87 o 
  -1  -3 -17       79.99       73.98     19.18 o 
   0  -3 -17       52.15       40.73     10.14 o 
   1  -3 -17      504.55      473.82     20.01 o 
   2  -3 -17      312.52      275.82     14.23 o 
   3  -3 -17      151.12      131.10     11.84 o 
   4  -3 -17      488.70      413.53     21.54 o 
   5  -3 -17      156.23      169.40     17.83 o 
   6  -3 -17      165.82      131.24     21.70 o 
   7  -3 -17       21.22       12.68     15.34 o 
  -6  -2 -17       61.48       40.15     23.64 o 
  -5  -2 -17       10.94        9.38     19.19 o 
  -4  -2 -17       65.98       67.58     23.06 o 
  -3  -2 -17      241.19      236.16     20.42 o 
  -2  -2 -17      151.98      167.90     16.86 o 
  -1  -2 -17      531.78      529.21     24.66 o 
   0  -2 -17      310.61      298.77     19.50 o 
   1  -2 -17      390.42      350.41     16.24 o 
   2  -2 -17       22.61       38.75      8.88 o 
   3  -2 -17      139.33      128.16     10.86 o 
   4  -2 -17      604.29      560.71     24.33 o 
   5  -2 -17       94.23      105.14     16.21 o 
   6  -2 -17      148.70      126.69     20.54 o 
   7  -2 -17       50.68       23.30     30.76 o 
  -7  -1 -17      147.04      143.51     34.12 o 
  -6  -1 -17       29.93       46.66     22.61 o 
  -5  -1 -17       75.19       75.07     24.63 o 
  -4  -1 -17       58.80       60.35     15.52 o 
  -3  -1 -17      216.65      215.63     14.89 o 
  -2  -1 -17       95.18       95.33     11.16 o 
  -1  -1 -17      299.88      311.64     12.48 o 
   0  -1 -17        0.01        6.32      5.76 o 
   1  -1 -17      333.50      357.88     13.91 o 
   2  -1 -17      681.91      654.38     20.10 o 
   3  -1 -17       42.17       77.88     13.88 o 
   4  -1 -17       15.95       12.83     10.05 o 
   5  -1 -17      397.03      395.39     21.01 o 
   6  -1 -17       24.27       42.17     23.82 o 
   7  -1 -17       61.23       49.47     28.79 o 
  -7   0 -17        1.17       -5.90     21.01 o 
  -6   0 -17      104.38       90.00     27.05 o 
  -5   0 -17       14.92       -1.08     19.13 o 
  -4   0 -17     2094.70     1996.89     58.24 o 
  -3   0 -17      101.67       96.54     11.45 o 
  -2   0 -17     1331.32     1320.64     27.44 o 
  -1   0 -17       43.46       43.39      6.35 o 
   0   0 -17      114.86      145.04      8.97 o 
   1   0 -17       11.40        8.16      5.68 o 
   2   0 -17     2161.11     2105.87     36.83 o 
   3   0 -17       45.77       39.45      7.90 o 
   4   0 -17      475.30      541.34     22.54 o 
   5   0 -17       19.03        8.09     12.55 o 
   6   0 -17       30.06       61.04     17.01 o 
   7   0 -17        5.47       -9.05     14.15 o 
   8   0 -17       23.45       24.84     17.62 o 
  -7   1 -17      162.39      203.04     35.37 o 
  -6   1 -17       24.24       32.20     15.50 o 
  -5   1 -17        7.05       14.86     12.92 o 
  -4   1 -17      457.76      392.16     18.73 o 
  -3   1 -17      754.00      756.18     24.08 o 
  -2   1 -17      188.61      193.13     12.15 o 
  -1   1 -17      644.56      608.49     14.41 o 
   0   1 -17       12.51       11.57      5.74 o 
   1   1 -17      195.53      182.91     11.32 o 
   2   1 -17      375.58      354.88     13.35 o 
   3   1 -17      120.82      147.60     13.85 o 
   4   1 -17       52.34       67.63      9.93 o 
   5   1 -17      546.15      550.00     32.09 o 
   6   1 -17       22.47       21.30     20.72 o 
   7   1 -17       38.53       39.92     17.74 o 
   8   1 -17      117.44      138.74     25.99 o 
  -7   2 -17       23.81       18.20     23.25 o 
  -6   2 -17      215.01      210.54     35.90 o 
  -5   2 -17      198.03      194.11     15.50 o 
  -4   2 -17      611.84      587.45     22.00 o 
  -3   2 -17      982.26      938.90     26.43 o 
  -2   2 -17     1557.72     1432.32     28.30 o 
  -1   2 -17      103.98      101.97      6.65 o 
   0   2 -17     1001.56     1020.23     19.39 o 
   1   2 -17      146.18      146.09      9.57 o 
   2   2 -17      301.54      290.32     14.42 o 
   3   2 -17      108.45      106.18     10.59 o 
   4   2 -17       66.32       71.01     13.83 o 
   5   2 -17      106.23       87.85     12.83 o 
   6   2 -17      248.66      216.75     25.73 o 
   7   2 -17       39.69       41.21     18.50 o 
  -7   3 -17        9.94      -29.57     19.71 o 
  -6   3 -17       12.96        6.96     21.72 o 
  -5   3 -17       33.56       51.37     13.92 o 
  -4   3 -17      132.21      150.76     12.59 o 
  -3   3 -17       57.51       91.63     10.61 o 
  -2   3 -17     1166.91     1130.64     27.94 o 
  -1   3 -17      846.35      896.54     17.43 o 
   0   3 -17        5.16        8.24      6.10 o 
   1   3 -17      826.86      786.68     22.82 o 
   2   3 -17        4.38       -0.08      7.44 o 
   3   3 -17     1530.16     1440.65     42.91 o 
   4   3 -17      151.01      135.75     16.01 o 
   5   3 -17      196.23      199.50     17.40 o 
   6   3 -17      126.80      168.81     33.75 o 
   7   3 -17        8.79       22.52     24.92 o 
  -6   4 -17      269.53      256.77     33.09 o 
  -5   4 -17      143.49      151.47     25.79 o 
  -4   4 -17      243.76      268.78     21.61 o 
  -3   4 -17       69.60      100.72     19.85 o 
  -2   4 -17      288.57      317.95     12.60 o 
  -1   4 -17     1399.80     1330.54     23.20 o 
   0   4 -17      381.65      403.85     13.42 o 
   1   4 -17      188.98      183.88     12.16 o 
   2   4 -17      175.83      168.39     12.67 o 
   3   4 -17     1869.97     1852.79     61.85 o 
   4   4 -17      170.36      196.37     18.33 o 
   5   4 -17      390.01      389.23     41.14 o 
   6   4 -17       18.14      -12.15     19.27 o 
   7   4 -17      371.95      315.96     46.09 o 
  -6   5 -17      180.30      221.17     32.23 o 
  -5   5 -17       34.22       31.41     18.73 o 
  -4   5 -17       54.55       76.74     19.30 o 
  -3   5 -17      368.52      359.05     28.58 o 
  -2   5 -17      604.19      575.23     15.64 o 
  -1   5 -17      591.46      585.05     14.32 o 
   0   5 -17      173.86      189.56      8.55 o 
   1   5 -17       14.29       13.65      8.72 o 
   2   5 -17      210.52      202.44     13.65 o 
   3   5 -17      105.15       98.59     12.10 o 
   4   5 -17      172.30      171.90     15.95 o 
   5   5 -17      304.90      317.27     39.64 o 
   6   5 -17       38.10       60.06     28.94 o 
   7   5 -17       29.04       33.58     28.21 o 
  -6   6 -17       82.58      154.72     27.26 o 
  -5   6 -17       30.23       33.27     19.00 o 
  -4   6 -17      576.86      585.60     37.38 o 
  -3   6 -17       66.45       58.08     17.27 o 
  -2   6 -17      373.25      394.22     17.63 o 
  -1   6 -17     1127.91     1086.70     32.95 o 
   0   6 -17     1243.39     1312.47     33.62 o 
   1   6 -17      208.99      188.92     12.96 o 
   2   6 -17       23.56       19.53      9.14 o 
   3   6 -17      139.18      130.99     14.33 o 
   4   6 -17      234.44      229.69     20.24 o 
   5   6 -17       49.42       96.28     27.59 o 
   6   6 -17      100.27      128.73     33.71 o 
   7   6 -17        1.06      -15.07     25.61 o 
  -5   7 -17       84.17       84.11     22.63 o 
  -4   7 -17        5.08       -5.80     14.49 o 
  -3   7 -17       51.04       78.13     18.47 o 
  -2   7 -17       23.65       10.30     12.27 o 
  -1   7 -17       50.32       67.07     12.70 o 
   0   7 -17        3.16       14.67      9.15 o 
   1   7 -17      665.85      664.20     20.83 o 
   2   7 -17       29.36       27.85     10.34 o 
   3   7 -17      613.75      569.72     23.45 o 
   4   7 -17      106.11       97.62     22.29 o 
   5   7 -17      290.47      285.72     40.40 o 
   6   7 -17       83.55       48.10     27.15 o 
  -5   8 -17        5.12       10.10     17.45 o 
  -4   8 -17       55.73       43.13     17.91 o 
  -3   8 -17       25.91       37.88     13.48 o 
  -2   8 -17      157.61      144.40     17.28 o 
  -1   8 -17       78.21       67.47     14.56 o 
   0   8 -17      852.84      857.18     35.61 o 
   1   8 -17      296.91      281.63     22.64 o 
   2   8 -17      284.56      279.95     19.27 o 
   3   8 -17      189.09      199.26     16.50 o 
   4   8 -17      123.84      169.66     31.32 o 
   5   8 -17        7.50        6.14     22.53 o 
   6   8 -17       47.84       56.19     29.83 o 
  -4   9 -17        0.37      -10.50     14.77 o 
  -3   9 -17       86.46       55.71     15.67 o 
  -2   9 -17       45.21       48.19     14.31 o 
  -1   9 -17       71.66       70.14     15.44 o 
   0   9 -17      147.33      147.40     37.77 o 
   1   9 -17      215.22      218.03     22.20 o 
   2   9 -17       77.80       73.52     17.88 o 
   3   9 -17      148.80      121.82     26.17 o 
   4   9 -17       89.33       86.14     19.05 o 
   5   9 -17      131.39       86.27     31.33 o 
  -3  10 -17       13.00        5.17     14.98 o 
  -2  10 -17      194.05      159.91     18.81 o 
  -1  10 -17       87.17       90.09     22.98 o 
   0  10 -17       39.72       17.47     17.23 o 
   1  10 -17      102.33       98.94     21.93 o 
   2  10 -17      183.14      152.25     26.87 o 
   3  10 -17       25.49       39.86     21.68 o 
   4  10 -17      102.27      118.44     28.86 o 
  -2  11 -17       54.63       69.47     19.48 o 
  -1  11 -17      121.03      128.22     22.10 o 
   0  11 -17      128.96      137.51     24.16 o 
   1  11 -17      229.00      253.06     30.09 o 
   2  11 -17       25.13        2.47     19.13 o 
  -1 -10 -16      177.47      184.40     26.05 o 
   0 -10 -16      443.45      445.80     32.31 o 
   1 -10 -16       16.15       -0.35     18.20 o 
   2 -10 -16      252.51      208.49     43.25 o 
  -3  -9 -16        5.14       33.21     20.04 o 
  -2  -9 -16      299.44      331.46     56.29 o 
  -1  -9 -16      227.45      250.59     28.74 o 
   0  -9 -16      924.05      947.56     47.18 o 
   1  -9 -16        8.47       14.25     13.86 o 
   2  -9 -16      107.91       90.99     18.05 o 
   3  -9 -16      138.92      195.55     27.52 o 
   4  -9 -16        1.87       -0.63     18.28 o 
  -4  -8 -16      279.57      334.29     44.64 o 
  -3  -8 -16       28.37       40.07     18.45 o 
  -2  -8 -16       96.79      117.60     22.10 o 
  -1  -8 -16      134.84      132.24     20.69 o 
   0  -8 -16      884.60      857.86     39.26 o 
   1  -8 -16      240.96      228.62     28.16 o 
   2  -8 -16      208.54      217.59     22.31 o 
   3  -8 -16       85.82       82.53     14.62 o 
   4  -8 -16      519.93      537.36     37.33 o 
   5  -8 -16        6.98        5.63     16.92 o 
  -5  -7 -16       73.08       85.25     32.05 o 
  -4  -7 -16        0.01       26.42     23.62 o 
  -3  -7 -16      135.48      128.98     29.91 o 
  -2  -7 -16        8.24       11.56     19.60 o 
  -1  -7 -16      151.95      132.34     20.15 o 
   0  -7 -16      388.53      404.66     26.94 o 
   1  -7 -16      325.09      359.03     25.22 o 
   2  -7 -16       11.02        5.41     10.24 o 
   3  -7 -16      283.67      249.95     22.79 o 
   4  -7 -16        5.87       -6.07     10.04 o 
   5  -7 -16      142.63      131.03     16.59 o 
   6  -7 -16       19.16       25.50     22.28 o 
  -5  -6 -16       15.97       24.97     22.17 o 
  -4  -6 -16       81.48      141.62     31.07 o 
  -3  -6 -16       60.12       82.31     24.82 o 
  -2  -6 -16      466.43      470.84     41.37 o 
  -1  -6 -16      189.88      174.51     17.42 o 
   0  -6 -16      376.11      393.17     22.13 o 
   1  -6 -16       78.35       74.79     11.37 o 
   2  -6 -16       80.88       83.25     11.57 o 
   3  -6 -16      108.13      121.02     14.35 o 
   4  -6 -16      110.20      159.76     16.05 o 
   5  -6 -16       85.89       88.25     14.42 o 
   6  -6 -16       29.59       15.68     14.62 o 
  -6  -5 -16       99.20       49.26     25.99 o 
  -5  -5 -16      216.82      232.05     36.89 o 
  -4  -5 -16      128.17      165.57     30.17 o 
  -3  -5 -16       79.48      110.04     25.45 o 
  -2  -5 -16     1073.90      959.53     55.34 o 
  -1  -5 -16      719.25      719.54     56.43 o 
   0  -5 -16      750.18      720.93     29.50 o 
   1  -5 -16     1480.44     1436.59     34.23 o 
   2  -5 -16      129.71      133.63     12.31 o 
   3  -5 -16      758.24      734.70     24.04 o 
   4  -5 -16      186.16      161.17     15.07 o 
   5  -5 -16      800.13      760.40     30.24 o 
   6  -5 -16      130.72      123.78     20.29 o 
   7  -5 -16      113.92      128.30     22.92 o 
  -6  -4 -16       96.60      143.05     33.68 o 
  -5  -4 -16       25.56        1.74     19.93 o 
  -4  -4 -16       27.45       12.60     17.69 o 
  -3  -4 -16     1114.65     1153.05     63.82 o 
  -2  -4 -16      837.75      795.74     48.91 o 
  -1  -4 -16      207.27      252.30     28.12 o 
   0  -4 -16       74.76       88.48     14.76 o 
   1  -4 -16     2009.72     1854.19     38.88 o 
   2  -4 -16      382.86      379.06     16.80 o 
   3  -4 -16     1033.20     1035.96     27.81 o 
   4  -4 -16      214.99      194.38     14.01 o 
   5  -4 -16      979.85      926.30     32.54 o 
   6  -4 -16       45.05       39.57     16.23 o 
   7  -4 -16       25.69       46.00     29.99 o 
  -6  -3 -16       11.83       47.95     25.57 o 
  -5  -3 -16      158.04      126.19     29.20 o 
  -4  -3 -16      255.11      216.96     31.11 o 
  -3  -3 -16        6.27       19.96     10.92 o 
  -2  -3 -16      712.83      673.16     44.76 o 
  -1  -3 -16      488.09      526.57     37.41 o 
   0  -3 -16      230.51      206.12     14.17 o 
   1  -3 -16     1882.53     1787.67     41.27 o 
   2  -3 -16      319.81      301.82     14.19 o 
   3  -3 -16      860.39      823.14     27.55 o 
   4  -3 -16      312.73      312.58     22.50 o 
   5  -3 -16      311.91      288.11     19.11 o 
   6  -3 -16      502.05      430.08     29.54 o 
   7  -3 -16       42.57       37.65     17.36 o 
  -7  -2 -16       19.17       38.22     25.52 o 
  -6  -2 -16      120.79       77.52     25.53 o 
  -5  -2 -16      212.38      188.23     31.16 o 
  -4  -2 -16      734.02      693.33     48.55 o 
  -3  -2 -16     1171.03     1226.70     40.21 o 
  -2  -2 -16     1005.67      933.79     26.19 o 
  -1  -2 -16      190.93      182.47     38.68 o 
   0  -2 -16      828.58      908.05     32.46 o 
   1  -2 -16      315.47      308.54     15.02 o 
   2  -2 -16      450.37      427.79     17.65 o 
   3  -2 -16      156.91      150.70     15.80 o 
   4  -2 -16       44.59       54.31     13.50 o 
   5  -2 -16      219.23      224.06     20.45 o 
   6  -2 -16      267.66      255.86     24.63 o 
   7  -2 -16       71.60       43.63     17.80 o 
  -7  -1 -16      188.36      165.98     34.29 o 
  -6  -1 -16       86.06       77.53     27.04 o 
  -5  -1 -16       64.82      128.19     26.70 o 
  -4  -1 -16      350.83      329.59     23.18 o 
  -3  -1 -16      559.88      649.98     23.21 o 
  -2  -1 -16      248.12      237.32     14.31 o 
  -1  -1 -16      960.28      864.82     19.56 o 
   0  -1 -16      297.06      323.38     14.13 o 
   1  -1 -16      228.10      209.81     13.21 o 
   2  -1 -16       79.19       94.13     11.81 o 
   3  -1 -16     1730.44     1679.72     51.13 o 
   4  -1 -16       45.55       42.41     10.80 o 
   5  -1 -16      390.66      389.76     20.32 o 
   6  -1 -16       52.81       61.68     17.36 o 
   7  -1 -16       31.56       37.06     17.85 o 
   8  -1 -16       55.52       47.81     20.41 o 
  -7   0 -16        1.21       20.26     22.16 o 
  -6   0 -16      219.32      169.56     30.55 o 
  -5   0 -16       26.62       22.90     12.47 o 
  -4   0 -16     1248.46     1201.97     42.07 o 
  -3   0 -16       31.13       21.75     11.43 o 
  -2   0 -16      699.54      694.44     24.43 o 
  -1   0 -16       58.55       58.68      6.20 o 
   0   0 -16     1647.81     1886.67     50.00 o 
   1   0 -16       82.66       79.82      5.83 o 
   2   0 -16     1006.48      975.59     21.50 o 
   3   0 -16       15.72       21.97     11.09 o 
   4   0 -16      516.96      482.93     21.08 o 
   5   0 -16        2.51       -5.32      8.49 o 
   6   0 -16      162.29      191.00     22.65 o 
   7   0 -16        2.55       27.87     16.36 o 
   8   0 -16      561.40      569.76     64.78 o 
  -7   1 -16      184.69      154.24     32.41 o 
  -6   1 -16      157.39      134.73     42.34 o 
  -5   1 -16       28.83       20.72     13.16 o 
  -4   1 -16        5.81        5.03      8.33 o 
  -3   1 -16       69.71       86.15     13.38 o 
  -2   1 -16      191.58      203.35     10.74 o 
  -1   1 -16      432.94      395.13     11.19 o 
   0   1 -16     1253.12     1297.20     22.29 o 
   1   1 -16      360.53      331.53     13.80 o 
   2   1 -16       46.42       37.13      6.91 o 
   3   1 -16     2595.50     2425.24     42.05 o 
   4   1 -16       13.42       17.79      8.08 o 
   5   1 -16      341.76      344.34     25.67 o 
   6   1 -16       89.92      107.50     19.47 o 
   7   1 -16      108.19      126.78     23.39 o 
   8   1 -16      110.58      105.10     24.29 o 
  -7   2 -16       37.14       49.64     24.95 o 
  -6   2 -16      331.99      430.54     28.23 o 
  -5   2 -16      399.66      368.40     26.05 o 
  -4   2 -16      566.83      505.67     20.05 o 
  -3   2 -16       69.14       58.76      9.42 o 
  -2   2 -16      334.38      306.95     12.35 o 
  -1   2 -16       44.04       44.43      5.37 o 
   0   2 -16      933.06     1005.44     18.88 o 
   1   2 -16      674.84      667.10     17.63 o 
   2   2 -16      214.13      227.56     12.82 o 
   3   2 -16      410.77      389.11     16.82 o 
   4   2 -16      634.45      575.35     46.56 o 
   5   2 -16      370.14      333.71     29.80 o 
   6   2 -16      199.51      192.15     24.57 o 
   7   2 -16       12.26        3.80     15.66 o 
   8   2 -16       81.62      125.36     26.13 o 
  -7   3 -16      171.20      156.47     32.21 o 
  -6   3 -16       38.15       52.28     22.35 o 
  -5   3 -16      178.15      217.86     20.47 o 
  -4   3 -16     1010.85      996.19     27.73 o 
  -3   3 -16      504.49      493.56     18.58 o 
  -2   3 -16      147.02      150.79     10.01 o 
  -1   3 -16     1098.42     1015.84     16.89 o 
   0   3 -16       72.66       83.03      7.90 o 
   1   3 -16     1835.09     1793.33     37.51 o 
   2   3 -16       42.83       43.99     11.52 o 
   3   3 -16     1080.01     1014.27     27.59 o 
   4   3 -16      113.22      121.86     15.17 o 
   5   3 -16      601.67      578.95     26.86 o 
   6   3 -16      114.59      126.19     31.54 o 
   7   3 -16      162.72      195.62     38.95 o 
  -7   4 -16       29.05       35.14     24.12 o 
  -6   4 -16      215.87      231.92     31.60 o 
  -5   4 -16       28.87       34.53     18.17 o 
  -4   4 -16      828.59      894.89     52.19 o 
  -3   4 -16     1410.70     1320.13     30.47 o 
  -2   4 -16       71.63       71.76      6.69 o 
  -1   4 -16      322.67      330.78     10.74 o 
   0   4 -16      404.45      424.35     10.71 o 
   1   4 -16      779.74      744.91     22.06 o 
   2   4 -16      132.80      132.65     18.55 o 
   3   4 -16      638.36      592.66     40.86 o 
   4   4 -16      735.02      686.40     24.05 o 
   5   4 -16     1279.10     1424.52     75.62 o 
   6   4 -16       90.15      180.49     35.36 o 
   7   4 -16      464.40      545.74     56.97 o 
  -6   5 -16       35.77       65.21     21.63 o 
  -5   5 -16       15.56       17.75     17.65 o 
  -4   5 -16      153.25      133.70     22.33 o 
  -3   5 -16      534.63      552.32     18.04 o 
  -2   5 -16      613.25      608.92     13.70 o 
  -1   5 -16       27.83       30.32      5.74 o 
   0   5 -16       96.14       95.88      6.76 o 
   1   5 -16     1387.06     1392.01     32.10 o 
   2   5 -16      447.27      433.06     18.47 o 
   3   5 -16      253.99      232.74     14.93 o 
   4   5 -16      250.02      238.59     16.26 o 
   5   5 -16      343.87      298.90     38.23 o 
   6   5 -16      302.12      365.02     46.18 o 
   7   5 -16      121.86       91.05     34.04 o 
  -6   6 -16      212.05      233.31     30.12 o 
  -5   6 -16       84.68       99.59     21.29 o 
  -4   6 -16      100.13      145.40     21.36 o 
  -3   6 -16       11.40       17.90     14.61 o 
  -2   6 -16      590.89      540.89     19.84 o 
  -1   6 -16      300.89      280.24      9.13 o 
   0   6 -16       48.67       52.73      6.31 o 
   1   6 -16        3.28       -4.87      7.58 o 
   2   6 -16      183.01      168.66     26.20 o 
   3   6 -16      236.81      247.44     22.08 o 
   4   6 -16      325.89      332.92     18.81 o 
   5   6 -16       41.43       70.19     25.46 o 
   6   6 -16      134.31      212.38     40.04 o 
   7   6 -16        3.15      -24.59     24.64 o 
  -5   7 -16      404.41      487.04     36.34 o 
  -4   7 -16       16.01        5.78     13.76 o 
  -3   7 -16      129.29      138.63     28.85 o 
  -2   7 -16      177.07      181.15     13.92 o 
  -1   7 -16      740.73      741.43     33.52 o 
   0   7 -16       81.80       86.93      8.82 o 
   1   7 -16      324.42      346.56     15.13 o 
   2   7 -16       96.24       71.89     10.56 o 
   3   7 -16       15.22       34.54     10.18 o 
   4   7 -16      198.98      186.46     16.47 o 
   5   7 -16      135.44      186.18     35.37 o 
   6   7 -16       59.46       76.91     30.48 o 
  -5   8 -16       26.05       12.39     17.75 o 
  -4   8 -16       28.33       38.81     16.68 o 
  -3   8 -16       63.77       63.97     14.76 o 
  -2   8 -16      137.77      124.10     15.73 o 
  -1   8 -16      311.07      246.24     18.95 o 
   0   8 -16     1117.62      975.80     37.27 o 
   1   8 -16       36.39       14.13     13.29 o 
   2   8 -16      345.85      338.82     20.65 o 
   3   8 -16      285.58      246.03     18.40 o 
   4   8 -16        9.31       45.51     15.31 o 
   5   8 -16      178.58      240.68     39.64 o 
  -4   9 -16        4.65      -19.77     15.68 o 
  -3   9 -16       26.66        1.56     23.90 o 
  -2   9 -16      117.50      109.86     27.45 o 
  -1   9 -16      318.01      291.89     21.67 o 
   0   9 -16       16.59       27.43     13.62 o 
   1   9 -16      136.85      152.10     30.81 o 
   2   9 -16      212.11      223.59     62.21 o 
   3   9 -16       79.41       68.40     14.69 o 
   4   9 -16      243.72      185.77     27.86 o 
   5   9 -16        4.48       45.97     27.18 o 
  -3  10 -16      148.45      133.64     35.29 o 
  -2  10 -16       24.48       17.53     13.03 o 
  -1  10 -16      195.56      169.55     19.41 o 
   0  10 -16      347.66      362.13     25.38 o 
   1  10 -16       13.11        3.67     15.69 o 
   2  10 -16      232.67      255.34     29.37 o 
   3  10 -16      149.51      150.26     27.31 o 
   4  10 -16       46.71       34.57     23.45 o 
  -2  11 -16      127.73      115.11     20.22 o 
  -1  11 -16      239.66      230.38     25.37 o 
   0  11 -16        7.36       -6.03     14.21 o 
   1  11 -16       28.93       35.89     19.11 o 
   2  11 -16      180.68      183.45     29.59 o 
   3  11 -16       46.74        8.94     19.82 o 
  -2 -10 -15      107.32      103.67     23.63 o 
  -1 -10 -15       30.75       19.74     17.46 o 
   0 -10 -15        1.97       -4.43     14.01 o 
   1 -10 -15       39.56       31.46     15.81 o 
   2 -10 -15       11.36      -18.86     25.21 o 
   3 -10 -15       17.36      -35.84     23.89 o 
  -3  -9 -15       61.52       66.33     21.31 o 
  -2  -9 -15       44.61       52.65     18.88 o 
  -1  -9 -15       24.57       34.86     28.53 o 
   0  -9 -15       13.52        0.68     13.80 o 
   1  -9 -15      297.54      365.80     26.85 o 
   2  -9 -15       27.97       36.28     16.18 o 
   3  -9 -15       30.84       40.08     19.67 o 
   4  -9 -15      117.70      103.78     46.37 o 
  -4  -8 -15      374.69      431.76     48.02 o 
  -3  -8 -15       46.47       65.15     19.45 o 
  -2  -8 -15      231.27      252.42     26.14 o 
  -1  -8 -15      347.46      295.28     26.17 o 
   0  -8 -15      389.74      412.60     32.07 o 
   1  -8 -15       76.81       77.06     16.32 o 
   2  -8 -15       24.21       14.36     10.51 o 
   3  -8 -15       72.52       77.39     13.61 o 
   4  -8 -15      413.10      445.31     34.53 o 
   5  -8 -15       10.64       18.43     19.25 o 
  -5  -7 -15      348.66      385.58     47.26 o 
  -4  -7 -15        9.32       26.91     23.85 o 
  -3  -7 -15       79.05       87.87     26.26 o 
  -2  -7 -15      225.49      200.50     23.04 o 
  -1  -7 -15      751.80      785.59     39.49 o 
   0  -7 -15      231.38      246.93     42.63 o 
   1  -7 -15      263.25      302.14     23.05 o 
   2  -7 -15      170.64      164.17     15.82 o 
   3  -7 -15       74.30       68.91     12.58 o 
   4  -7 -15       51.95       49.54     12.26 o 
   5  -7 -15       67.69       78.38     14.45 o 
   6  -7 -15       74.37      125.91     33.10 o 
  -6  -6 -15       75.56       67.64     29.41 o 
  -5  -6 -15      128.12      135.13     31.19 o 
  -4  -6 -15      201.02      213.05     34.90 o 
  -3  -6 -15       34.67       22.83     18.23 o 
  -2  -6 -15       10.14       22.74     14.66 o 
  -1  -6 -15      230.47      238.54     20.17 o 
   0  -6 -15       80.11       83.25     17.36 o 
   1  -6 -15      817.72      821.56     25.72 o 
   2  -6 -15      182.04      178.48     16.88 o 
   3  -6 -15      110.48       97.84     12.06 o 
   4  -6 -15      425.38      446.96     22.63 o 
   5  -6 -15       51.44       40.31     12.88 o 
   6  -6 -15      326.84      322.90     46.28 o 
  -6  -5 -15      151.66      157.43     36.28 o 
  -5  -5 -15      212.01      173.33     33.14 o 
  -4  -5 -15      109.66       81.43     25.69 o 
  -3  -5 -15      105.35      106.37     24.28 o 
  -2  -5 -15       34.06       19.04     16.32 o 
  -1  -5 -15     1541.73     1491.69     43.37 o 
   0  -5 -15      589.09      545.94     20.44 o 
   1  -5 -15       98.61      105.91     13.79 o 
   2  -5 -15      307.02      273.52     16.47 o 
   3  -5 -15      470.06      449.34     18.76 o 
   4  -5 -15       37.56       30.06      9.73 o 
   5  -5 -15      202.33      190.58     26.32 o 
   6  -5 -15      476.22      497.43     38.79 o 
   7  -5 -15       97.11       80.75     19.89 o 
  -6  -4 -15      311.24      350.19     44.59 o 
  -5  -4 -15      328.82      376.34     42.28 o 
  -4  -4 -15      196.73      119.82     27.86 o 
  -3  -4 -15      184.45      175.95     27.58 o 
  -2  -4 -15       38.04       48.60     19.13 o 
  -1  -4 -15     1669.08     1555.82     68.05 o 
   0  -4 -15       61.81       73.83     11.44 o 
   1  -4 -15      157.13      152.75     11.69 o 
   2  -4 -15      367.10      353.23     15.79 o 
   3  -4 -15     1705.17     1637.74     36.08 o 
   4  -4 -15       13.52       19.10     11.86 o 
   5  -4 -15      345.71      407.52     22.18 o 
   6  -4 -15        5.47       15.35     14.28 o 
   7  -4 -15      505.70      551.81     59.71 o 
  -7  -3 -15       48.12       34.55     26.30 o 
  -6  -3 -15        3.18       26.95     23.26 o 
  -5  -3 -15      145.08      112.77     26.98 o 
  -4  -3 -15      596.69      551.73     27.80 o 
  -3  -3 -15      297.34      263.82     18.61 o 
  -2  -3 -15      109.22       88.81     20.47 o 
  -1  -3 -15     1717.57     1653.07     69.72 o 
   0  -3 -15       71.39       85.26     10.74 o 
   1  -3 -15      519.61      474.52     19.10 o 
   2  -3 -15       25.02       19.48      7.63 o 
   3  -3 -15     1480.33     1330.61     31.01 o 
   4  -3 -15      216.62      211.25     15.86 o 
   5  -3 -15      487.44      498.52     23.41 o 
   6  -3 -15       29.21       53.11     31.34 o 
   7  -3 -15       55.96       86.22     19.34 o 
  -7  -2 -15       46.10       46.54     24.11 o 
  -6  -2 -15      493.42      556.75     49.36 o 
  -5  -2 -15      302.64      243.61     32.83 o 
  -4  -2 -15      362.75      307.51     21.57 o 
  -3  -2 -15      193.66      175.74     13.22 o 
  -2  -2 -15      484.13      489.02     24.27 o 
  -1  -2 -15       84.98       73.74     11.48 o 
   0  -2 -15      713.96      762.58     28.32 o 
   1  -2 -15     1028.22     1038.40     38.75 o 
   2  -2 -15      205.68      204.60     12.79 o 
   3  -2 -15      333.83      297.34     13.65 o 
   4  -2 -15      452.01      432.98     20.57 o 
   5  -2 -15      229.58      228.60     16.73 o 
   6  -2 -15      152.96      167.24     21.33 o 
   7  -2 -15        0.38       -4.01     14.37 o 
   8  -2 -15      107.64      166.63     25.42 o 
  -7  -1 -15      125.74      124.89     30.63 o 
  -6  -1 -15      279.94      285.83     37.37 o 
  -5  -1 -15       42.18       64.02     22.76 o 
  -4  -1 -15      268.54      263.77     34.93 o 
  -3  -1 -15     1346.51     1279.35     35.07 o 
  -2  -1 -15      571.67      585.78     23.75 o 
  -1  -1 -15      739.94      638.37     14.48 o 
   0  -1 -15     1251.33     1326.64     25.24 o 
   1  -1 -15      325.79      333.02     11.04 o 
   2  -1 -15      155.78      166.99     10.49 o 
   3  -1 -15      973.15      922.79     28.24 o 
   4  -1 -15       56.72       51.96     10.73 o 
   5  -1 -15       67.37       80.69     11.97 o 
   6  -1 -15       77.43       83.37     18.07 o 
   7  -1 -15       68.42       44.14     17.57 o 
   8  -1 -15       32.43       44.97     18.44 o 
  -7   0 -15       11.38       25.04     21.43 o 
  -6   0 -15      226.49      239.17     59.16 o 
  -5   0 -15       21.29       10.68     15.21 o 
  -4   0 -15      902.65      871.06     39.89 o 
  -3   0 -15       29.27       37.50      7.89 o 
  -2   0 -15     1772.31     1805.23     32.57 o 
  -1   0 -15       26.54       29.20      5.32 o 
   0   0 -15     1063.13     1182.14     26.03 o 
   1   0 -15       36.04       43.73      5.55 o 
   2   0 -15     1723.11     1710.47     37.04 o 
   3   0 -15        1.39       -4.54      6.17 o 
   4   0 -15     1695.49     1682.67     46.29 o 
   5   0 -15        3.07       -8.51      8.15 o 
   6   0 -15       83.50       96.85     18.83 o 
   7   0 -15        1.85        2.76     13.80 o 
   8   0 -15      774.49      800.20     46.17 o 
  -7   1 -15       23.70       34.89     30.98 o 
  -6   1 -15      204.58      191.64     21.43 o 
  -5   1 -15      274.52      333.84     73.52 o 
  -4   1 -15       47.94       62.14     10.28 o 
  -3   1 -15      818.01      803.95     34.69 o 
  -2   1 -15      415.61      406.17     14.11 o 
  -1   1 -15      891.35      754.32     15.12 o 
   0   1 -15      209.24      218.13      8.35 o 
   1   1 -15      677.70      785.66     18.27 o 
   2   1 -15      147.39      167.85     10.30 o 
   3   1 -15      183.45      190.12     10.42 o 
   4   1 -15        5.36       -5.74      6.52 o 
   5   1 -15       28.12       32.08      9.05 o 
   6   1 -15       24.74       34.08     15.38 o 
   7   1 -15        8.61        0.78     27.28 o 
   8   1 -15        1.29       29.13     18.66 o 
  -7   2 -15       30.31       13.09     24.14 o 
  -6   2 -15      784.62      726.01     35.01 o 
  -5   2 -15      152.02      144.65     13.51 o 
  -4   2 -15      210.52      222.70     14.20 o 
  -3   2 -15      130.89      126.20     10.78 o 
  -2   2 -15     1337.88     1281.45     25.70 o 
  -1   2 -15      959.03      961.28     17.33 o 
   0   2 -15      144.95      153.88      7.47 o 
   1   2 -15      269.64      283.44     13.07 o 
   2   2 -15      248.20      244.14     14.00 o 
   3   2 -15      381.12      379.85     16.20 o 
   4   2 -15      232.09      230.39     16.67 o 
   5   2 -15       93.28       65.96     11.58 o 
   6   2 -15       87.57       62.35     13.94 o 
   7   2 -15       12.52       -4.40     15.25 o 
   8   2 -15       52.74       48.39     20.84 o 
  -7   3 -15       85.78       79.35     26.74 o 
  -6   3 -15      122.95      117.62     26.16 o 
  -5   3 -15      655.35      632.31     29.63 o 
  -4   3 -15      304.82      299.46     15.06 o 
  -3   3 -15      410.78      405.92     13.98 o 
  -2   3 -15        2.46       -3.30      4.93 o 
  -1   3 -15     2153.35     2064.77     27.46 o 
   0   3 -15       97.01      109.03      6.46 o 
   1   3 -15     1284.74     1278.14     46.53 o 
   2   3 -15       66.66       71.15      9.29 o 
   3   3 -15      495.79      482.94     18.84 o 
   4   3 -15       34.83       35.13     11.99 o 
   5   3 -15      216.89      226.85     18.53 o 
   6   3 -15      217.78      245.34     37.21 o 
   7   3 -15      362.35      383.40     46.45 o 
   8   3 -15      218.54      233.27     31.30 o 
  -7   4 -15       45.23       90.05     27.13 o 
  -6   4 -15        5.57       20.52     18.01 o 
  -5   4 -15       23.80       52.82     18.84 o 
  -4   4 -15      430.28      400.98     35.54 o 
  -3   4 -15     1848.79     1822.93     28.26 o 
  -2   4 -15      271.92      270.50      9.30 o 
  -1   4 -15      554.00      547.15     12.80 o 
   0   4 -15      395.41      396.47     11.02 o 
   1   4 -15      200.03      188.56     11.58 o 
   2   4 -15     1832.24     1767.32     37.86 o 
   3   4 -15      296.07      313.18     18.36 o 
   4   4 -15      387.03      402.92     18.90 o 
   5   4 -15      648.04      623.77     49.71 o 
   6   4 -15      622.30      626.47     54.65 o 
   7   4 -15      293.91      267.85     43.42 o 
  -6   5 -15        8.09        4.06     17.44 o 
  -5   5 -15       56.44       86.44     20.57 o 
  -4   5 -15       24.82       13.13     15.12 o 
  -3   5 -15      440.71      449.89     13.37 o 
  -2   5 -15      375.30      354.41      9.68 o 
  -1   5 -15     1509.33     1513.29     24.97 o 
   0   5 -15       32.55       32.01      4.90 o 
   1   5 -15      223.60      202.94      9.29 o 
   2   5 -15       15.59       21.32     15.20 o 
   3   5 -15      884.76      861.98     27.83 o 
   4   5 -15      477.46      473.11     23.38 o 
   5   5 -15      169.21      172.10     31.53 o 
   6   5 -15      196.93      212.41     36.87 o 
   7   5 -15      298.51      340.00     48.72 o 
  -6   6 -15      104.78      160.76     26.02 o 
  -5   6 -15       84.87       86.77     20.18 o 
  -4   6 -15      165.57      138.13     19.93 o 
  -3   6 -15       30.49       19.82      8.52 o 
  -2   6 -15       45.75       55.86      9.22 o 
  -1   6 -15       89.56       90.92      8.74 o 
   0   6 -15      165.90      151.29      6.88 o 
   1   6 -15       13.76       23.19      6.68 o 
   2   6 -15       68.18       67.84     10.55 o 
   3   6 -15      260.18      260.20     13.65 o 
   4   6 -15      168.37      169.26     30.57 o 
   5   6 -15       69.09       91.48     27.53 o 
   6   6 -15       64.63       33.20     24.62 o 
   7   6 -15        2.80       13.60     24.95 o 
  -6   7 -15      183.13      172.97     27.04 o 
  -5   7 -15      217.64      227.99     26.41 o 
  -4   7 -15       93.61      104.07     18.43 o 
  -3   7 -15      110.38      114.78     16.86 o 
  -2   7 -15        5.96        1.74      7.56 o 
  -1   7 -15      689.42      662.55     21.43 o 
   0   7 -15      317.73      284.69     10.74 o 
   1   7 -15      197.79      194.13     12.03 o 
   2   7 -15       80.19       85.60      9.54 o 
   3   7 -15      716.41      665.12     23.14 o 
   4   7 -15       18.48       24.19     11.00 o 
   5   7 -15       29.33       21.50     23.58 o 
   6   7 -15        3.38        6.20     24.98 o 
  -5   8 -15      105.52      143.19     22.47 o 
  -4   8 -15      535.65      596.06     35.03 o 
  -3   8 -15      264.47      227.90     13.78 o 
  -2   8 -15      143.17      153.29     11.88 o 
  -1   8 -15       41.71       37.75      8.88 o 
   0   8 -15       60.60       53.43      8.50 o 
   1   8 -15      211.64      203.89     19.08 o 
   2   8 -15      690.19      632.16     22.68 o 
   3   8 -15       38.12       42.23     10.64 o 
   4   8 -15      271.88      264.60     24.01 o 
   5   8 -15      143.77      210.71     37.74 o 
   6   8 -15       21.82        0.35     23.71 o 
  -4   9 -15       68.64       29.42     15.34 o 
  -3   9 -15      362.96      284.57     29.03 o 
  -2   9 -15       36.99       32.68      9.19 o 
  -1   9 -15      500.20      446.43     25.46 o 
   0   9 -15       72.52       73.34     15.00 o 
   1   9 -15      331.54      279.93     26.92 o 
   2   9 -15       27.53       11.72     13.73 o 
   3   9 -15      183.52      175.97     17.94 o 
   4   9 -15       19.48       38.46     15.47 o 
   5   9 -15       50.67       69.52     29.17 o 
  -4  10 -15       20.53       24.97     15.42 o 
  -3  10 -15       41.38       31.65     13.25 o 
  -2  10 -15       42.88       57.36     19.57 o 
  -1  10 -15       89.45      100.72     16.20 o 
   0  10 -15      401.08      368.62     24.86 o 
   1  10 -15       13.23       25.93     14.46 o 
   2  10 -15       10.58       20.36     19.00 o 
   3  10 -15       40.87       44.59     20.53 o 
   4  10 -15       39.71       39.97     21.91 o 
  -2  11 -15       44.52       53.71     16.34 o 
  -1  11 -15      194.30      158.76     22.27 o 
   0  11 -15        3.37       -4.98     13.58 o 
   1  11 -15      188.36      209.07     26.84 o 
   2  11 -15       27.58       20.69     20.33 o 
   3  11 -15       23.91       61.84     23.68 o 
  -2 -10 -14       78.86       72.70     21.69 o 
  -1 -10 -14      139.72      126.04     21.94 o 
   0 -10 -14        4.59       12.04     15.22 o 
   1 -10 -14      180.66      152.73     19.88 o 
   2 -10 -14      439.61      374.71     50.83 o 
   3 -10 -14       18.02       31.11     29.48 o 
  -4  -9 -14       19.86       34.53     21.93 o 
  -3  -9 -14      145.70      137.35     25.77 o 
  -2  -9 -14      137.08      143.51     26.67 o 
  -1  -9 -14      534.61      527.57     33.41 o 
   0  -9 -14       33.86       39.51     15.33 o 
   1  -9 -14       48.39       35.96     14.75 o 
   2  -9 -14       50.96       54.27     15.08 o 
   3  -9 -14      240.55      203.84     26.64 o 
   4  -9 -14       11.26      -18.73     16.45 o 
  -4  -8 -14      161.89      155.83     32.96 o 
  -3  -8 -14       82.59       71.15     35.87 o 
  -2  -8 -14      692.45      657.87     37.91 o 
  -1  -8 -14      321.98      265.45     25.09 o 
   0  -8 -14     1173.68     1062.28     43.32 o 
   1  -8 -14      235.79      194.74     34.41 o 
   2  -8 -14       35.39       32.98     11.31 o 
   3  -8 -14      171.79      147.28     15.44 o 
   4  -8 -14      369.61      390.63     32.55 o 
   5  -8 -14       69.22       73.01     21.97 o 
  -5  -7 -14      217.78      210.60     39.48 o 
  -4  -7 -14       10.10       24.61     20.72 o 
  -3  -7 -14       39.49       22.15     20.62 o 
  -2  -7 -14       32.62       37.39     16.74 o 
  -1  -7 -14      285.34      321.17     25.32 o 
   0  -7 -14      331.59      323.60     24.37 o 
   1  -7 -14      286.99      238.94     20.68 o 
   2  -7 -14       32.86       29.03     10.74 o 
   3  -7 -14      911.86      794.89     28.63 o 
   4  -7 -14      164.30      160.11     21.08 o 
   5  -7 -14      313.57      308.75     21.18 o 
   6  -7 -14       31.82       16.21     23.30 o 
  -6  -6 -14       90.10       82.85     28.81 o 
  -5  -6 -14       17.75       44.31     25.73 o 
  -4  -6 -14      538.53      516.32     46.51 o 
  -3  -6 -14      191.45      199.08     22.54 o 
  -2  -6 -14      143.36      110.53     18.04 o 
  -1  -6 -14      623.83      596.48     26.09 o 
   0  -6 -14     1128.63     1138.76     35.13 o 
   1  -6 -14      164.87      153.30     17.02 o 
   2  -6 -14        7.96        5.30      8.43 o 
   3  -6 -14       35.90       36.55      9.61 o 
   4  -6 -14      278.42      279.32     16.58 o 
   5  -6 -14       38.88       47.27     12.18 o 
   6  -6 -14       83.78       71.30     23.09 o 
   7  -6 -14        0.59      -12.08     18.90 o 
  -6  -5 -14       55.55       50.41     26.03 o 
  -5  -5 -14       10.11       30.71     22.11 o 
  -4  -5 -14       94.26       88.97     24.53 o 
  -3  -5 -14      319.95      285.69     33.54 o 
  -2  -5 -14      143.82      113.63     23.70 o 
  -1  -5 -14      141.27      164.12     17.65 o 
   0  -5 -14      278.47      272.24     17.83 o 
   1  -5 -14      432.27      422.54     18.85 o 
   2  -5 -14      184.24      175.29     16.96 o 
   3  -5 -14       62.06       57.76     10.06 o 
   4  -5 -14       75.82       82.56     11.27 o 
   5  -5 -14      195.45      237.33     18.31 o 
   6  -5 -14       94.27       72.24     17.49 o 
   7  -5 -14       40.11       54.22     19.53 o 
  -6  -4 -14      280.89      270.64     40.02 o 
  -5  -4 -14       52.19       67.35     24.89 o 
  -4  -4 -14      363.41      285.78     34.19 o 
  -3  -4 -14     1722.31     1630.45     75.90 o 
  -2  -4 -14      369.11      364.11     32.74 o 
  -1  -4 -14      337.38      342.41     29.74 o 
   0  -4 -14      221.49      189.38     17.02 o 
   1  -4 -14      643.43      620.16     19.90 o 
   2  -4 -14      137.96      134.99     11.24 o 
   3  -4 -14      828.93      808.47     24.26 o 
   4  -4 -14      197.93      217.92     13.98 o 
   5  -4 -14     1141.61     1064.23     50.54 o 
   6  -4 -14       26.16       49.56     18.01 o 
   7  -4 -14      613.12      645.32     37.34 o 
  -7  -3 -14      185.26      244.19     41.42 o 
  -6  -3 -14       42.11        5.27     20.00 o 
  -5  -3 -14      312.13      280.50     35.94 o 
  -4  -3 -14      492.65      505.96     29.02 o 
  -3  -3 -14      654.97      653.22     27.19 o 
  -2  -3 -14      195.57      214.21     25.27 o 
  -1  -3 -14      530.05      540.60     36.61 o 
   0  -3 -14        9.89       20.50      8.06 o 
   1  -3 -14     2293.70     2221.70     47.22 o 
   2  -3 -14       23.98       21.04      7.37 o 
   3  -3 -14      778.08      709.24     21.09 o 
   4  -3 -14      131.07      135.87     15.57 o 
   5  -3 -14      493.36      480.73     22.58 o 
   6  -3 -14      200.83      160.82     20.35 o 
   7  -3 -14      337.03      330.65     42.84 o 
   8  -3 -14       51.92       57.14     19.34 o 
  -7  -2 -14       52.31       80.75     28.27 o 
  -6  -2 -14      571.87      618.12     52.41 o 
  -5  -2 -14      202.63      196.13     30.90 o 
  -4  -2 -14       64.59       78.94     14.95 o 
  -3  -2 -14      130.93      110.63     11.43 o 
  -2  -2 -14     1304.37     1230.16     41.89 o 
  -1  -2 -14     1312.74     1352.10     40.13 o 
   0  -2 -14      158.63      147.71     13.56 o 
   1  -2 -14      374.78      411.62     16.24 o 
   2  -2 -14       50.46       51.87      8.52 o 
   3  -2 -14      256.89      237.43     12.48 o 
   4  -2 -14      276.33      255.44     16.08 o 
   5  -2 -14      128.33      142.45     14.02 o 
   6  -2 -14       84.06       78.55     18.72 o 
   7  -2 -14        1.49      -12.96     13.42 o 
   8  -2 -14       81.29       81.07     35.94 o 
  -7  -1 -14        1.31        7.05     20.61 o 
  -6  -1 -14       38.34       44.97     21.44 o 
  -5  -1 -14      188.65      157.67     18.85 o 
  -4  -1 -14       10.26       14.39     21.95 o 
  -3  -1 -14      139.58      143.65     12.45 o 
  -2  -1 -14      315.50      348.10     16.57 o 
  -1  -1 -14     1116.02     1070.66     27.96 o 
   0  -1 -14      368.83      375.25     12.90 o 
   1  -1 -14      202.64      247.38      9.52 o 
   2  -1 -14      172.57      188.54     11.43 o 
   3  -1 -14      637.95      601.88     21.85 o 
   4  -1 -14        3.13        2.01      8.19 o 
   5  -1 -14       73.08       78.23     11.86 o 
   6  -1 -14       17.11       11.42     14.60 o 
   7  -1 -14       33.54        6.89     20.15 o 
   8  -1 -14      144.35      149.21     25.06 o 
  -7   0 -14       11.41       11.74     18.52 o 
  -6   0 -14     1232.68     1201.97     46.29 o 
  -5   0 -14       26.32       10.63     29.11 o 
  -4   0 -14     2473.62     2435.57     73.10 o 
  -3   0 -14       51.85       57.61      8.12 o 
  -2   0 -14     1224.23     1207.55     24.51 o 
  -1   0 -14       34.68       36.53      5.05 o 
   0   0 -14      156.79      165.16      8.20 o 
   1   0 -14       18.54       15.16      4.07 o 
   2   0 -14     2053.47     2157.09     53.02 o 
   3   0 -14       50.42       38.63      7.26 o 
   4   0 -14     1169.67     1145.75     31.32 o 
   5   0 -14        0.08        9.74      8.43 o 
   6   0 -14      456.56      448.00     30.47 o 
   7   0 -14        0.27       -1.86     15.07 o 
   8   0 -14      638.90      618.93     40.85 o 
  -7   1 -14       23.20       21.68     15.78 o 
  -6   1 -14      118.84      106.87     18.32 o 
  -5   1 -14      161.43      144.00     24.51 o 
  -4   1 -14       41.87       49.50      9.90 o 
  -3   1 -14      427.85      452.24     15.14 o 
  -2   1 -14       62.16       73.86      7.41 o 
  -1   1 -14     1840.62     1854.77     27.49 o 
   0   1 -14      702.16      754.41     16.29 o 
   1   1 -14       83.45      102.36      7.45 o 
   2   1 -14      374.31      355.09     12.22 o 
   3   1 -14     1767.83     1710.85     31.84 o 
   4   1 -14      171.87      166.54      9.82 o 
   5   1 -14      287.92      306.01     19.04 o 
   6   1 -14       36.40       49.23     17.31 o 
   7   1 -14        5.47       18.99     15.88 o 
   8   1 -14       76.01       74.22     21.94 o 
  -7   2 -14       12.58        6.14     20.53 o 
  -6   2 -14      265.18      323.18     24.68 o 
  -5   2 -14       58.91       67.08     13.70 o 
  -4   2 -14      672.72      606.63     21.01 o 
  -3   2 -14      245.14      235.02      9.79 o 
  -2   2 -14      196.77      193.82      9.41 o 
  -1   2 -14      300.41      308.50      8.89 o 
   0   2 -14      292.82      281.55      9.23 o 
   1   2 -14      581.08      575.97     16.94 o 
   2   2 -14      461.21      427.70     16.59 o 
   3   2 -14      467.75      469.98     17.62 o 
   4   2 -14      508.56      468.59     22.21 o 
   5   2 -14       20.27       10.78     24.37 o 
   6   2 -14       35.67       49.70     17.77 o 
   7   2 -14      108.09      137.20     29.28 o 
   8   2 -14       89.34       63.91     22.16 o 
  -7   3 -14       19.21       17.06     21.69 o 
  -6   3 -14      182.04      161.87     27.44 o 
  -5   3 -14       83.46      102.47     15.25 o 
  -4   3 -14      169.79      160.42     11.84 o 
  -3   3 -14      224.60      239.59     18.11 o 
  -2   3 -14       26.32       25.98      5.41 o 
  -1   3 -14     2613.58     2536.90     35.03 o 
   0   3 -14      253.62      277.18      8.87 o 
   1   3 -14      221.07      203.10     15.80 o 
   2   3 -14       73.44       72.45     10.87 o 
   3   3 -14      148.49      155.40     21.61 o 
   4   3 -14       72.50       83.16     11.60 o 
   5   3 -14      648.89      602.51     27.41 o 
   6   3 -14       58.25       47.17     11.73 o 
   7   3 -14        0.55      -24.77     18.09 o 
   8   3 -14      110.37       78.88     33.33 o 
  -7   4 -14      103.45      102.75     27.28 o 
  -6   4 -14      332.64      320.83     32.38 o 
  -5   4 -14     1263.69     1140.58     54.14 o 
  -4   4 -14      432.98      394.05     21.32 o 
  -3   4 -14      627.40      599.13     13.59 o 
  -2   4 -14      329.70      374.50     10.13 o 
  -1   4 -14      446.95      405.75     10.60 o 
   0   4 -14      369.67      358.79      9.39 o 
   1   4 -14       16.79       15.49      8.25 o 
   2   4 -14       31.92       45.11      9.34 o 
   3   4 -14      667.17      694.71     22.35 o 
   4   4 -14       97.10       74.01     10.73 o 
   5   4 -14       49.12       42.25     13.25 o 
   6   4 -14      163.51      187.49     34.37 o 
   7   4 -14      482.53      420.60     49.22 o 
  -7   5 -14      121.30      157.33     29.56 o 
  -5   5 -14      348.04      325.97     29.04 o 
  -4   5 -14      198.53      184.62     21.99 o 
  -3   5 -14      248.73      195.64     11.75 o 
  -2   5 -14      125.59      126.90      7.15 o 
  -1   5 -14      371.66      369.26     13.30 o 
   0   5 -14      198.65      212.57      7.19 o 
   1   5 -14      239.21      255.82     10.57 o 
   2   5 -14       83.65       72.00     13.89 o 
   3   5 -14      472.29      455.65     22.65 o 
   4   5 -14      254.10      262.31     14.85 o 
   5   5 -14      400.65      313.73     37.84 o 
   6   5 -14      177.36       86.30     26.88 o 
   7   5 -14      186.71      212.07     41.49 o 
  -6   6 -14      532.54      480.48     37.91 o 
  -5   6 -14      178.29      159.66     22.12 o 
  -4   6 -14       56.27       77.21     16.78 o 
  -3   6 -14      356.01      310.35     14.60 o 
  -2   6 -14      214.74      215.52     12.52 o 
  -1   6 -14      171.52      162.94      7.55 o 
   0   6 -14      150.33      141.28      6.43 o 
   1   6 -14      373.95      367.01     13.30 o 
   2   6 -14      369.43      375.61     15.66 o 
   3   6 -14      585.43      632.89     20.00 o 
   4   6 -14      243.99      237.80     16.71 o 
   5   6 -14       83.09       99.50     27.05 o 
   6   6 -14       24.40       22.69     16.14 o 
   7   6 -14      147.03      154.31     36.88 o 
  -6   7 -14        2.03       33.87     18.92 o 
  -5   7 -14      127.39      176.97     22.66 o 
  -4   7 -14       52.18       67.41     15.95 o 
  -3   7 -14      607.20      584.30     25.80 o 
  -2   7 -14      290.65      257.83     29.95 o 
  -1   7 -14      185.88      186.35     12.01 o 
   0   7 -14      223.25      190.72     12.18 o 
   1   7 -14      174.53      162.04     10.98 o 
   2   7 -14      532.31      485.46     26.46 o 
   3   7 -14      172.80      161.01     11.41 o 
   4   7 -14      102.77       96.01     13.81 o 
   5   7 -14       61.01       88.63     27.85 o 
   6   7 -14       11.17       24.30     17.02 o 
  -5   8 -14      165.89      135.26     21.46 o 
  -4   8 -14      172.12      204.68     21.02 o 
  -3   8 -14      106.41       97.52     10.16 o 
  -2   8 -14      977.62      834.64     23.96 o 
  -1   8 -14      119.89       95.38     10.36 o 
   0   8 -14      106.50       81.75     10.21 o 
   1   8 -14      116.03       75.92     14.63 o 
   2   8 -14      190.21      158.31     13.37 o 
   3   8 -14      118.85      111.43     12.66 o 
   4   8 -14      304.42      289.86     19.44 o 
   5   8 -14        8.72       28.64     25.01 o 
   6   8 -14       17.49       39.50     18.73 o 
  -5   9 -14       73.23       91.25     19.47 o 
  -4   9 -14       26.95       42.45     14.72 o 
  -3   9 -14       67.57       47.59      8.93 o 
  -2   9 -14      163.66      173.88     15.89 o 
  -1   9 -14       79.65       93.73     12.16 o 
   0   9 -14      188.16      224.85     37.30 o 
   1   9 -14      336.14      300.11     30.09 o 
   2   9 -14       30.25       21.74     14.09 o 
   3   9 -14      411.21      389.47     23.15 o 
   4   9 -14       15.24       17.15     15.14 o 
   5   9 -14      225.08      281.52     40.01 o 
  -4  10 -14       39.78       24.80     14.81 o 
  -3  10 -14       60.81       48.47     17.97 o 
  -2  10 -14      316.99      298.27     16.79 o 
  -1  10 -14       38.25       33.26     12.43 o 
   0  10 -14      193.40      177.16     18.85 o 
   1  10 -14      151.05      140.37     19.07 o 
   2  10 -14      131.94      118.74     22.96 o 
   3  10 -14      106.85      116.96     25.10 o 
   4  10 -14       58.21       48.75     23.14 o 
  -3  11 -14        0.66        7.30     13.01 o 
  -2  11 -14       77.38       42.12     15.00 o 
  -1  11 -14      254.02      287.85     25.51 o 
   0  11 -14       59.09       34.33     16.71 o 
   1  11 -14      218.14      238.84     27.21 o 
   2  11 -14       49.42       64.54     21.93 o 
   3  11 -14      162.41      204.30     30.81 o 
   0  12 -14       57.39       55.75     20.20 o 
   1  12 -14      125.25      138.06     25.90 o 
  -1 -11 -13      295.90      314.04     29.29 o 
   0 -11 -13       32.95       31.42     16.17 o 
   1 -11 -13       76.79       80.24     37.37 o 
  -3 -10 -13       67.03       69.14     22.21 o 
  -2 -10 -13       25.34       35.11     18.11 o 
  -1 -10 -13       56.23       46.53     16.95 o 
   0 -10 -13      223.99      205.56     38.91 o 
   1 -10 -13        1.75        9.05     18.10 o 
   2 -10 -13       48.62       60.13     31.49 o 
   3 -10 -13       51.55       66.46     32.39 o 
   4 -10 -13       87.85       79.06     23.19 o 
  -4  -9 -13       17.40       11.54     19.30 o 
  -3  -9 -13      277.65      244.39     28.97 o 
  -2  -9 -13      103.67       92.93     20.16 o 
  -1  -9 -13       37.41       33.49     15.84 o 
   0  -9 -13       38.02       39.17     15.21 o 
   1  -9 -13      140.79      141.28     19.86 o 
   2  -9 -13       27.15       30.41     17.03 o 
   3  -9 -13      165.23      166.75     24.99 o 
   4  -9 -13       55.51       47.12     19.01 o 
   5  -9 -13      121.47      149.01     25.68 o 
  -5  -8 -13        1.13       18.47     26.29 o 
  -4  -8 -13      148.47      192.44     35.23 o 
  -3  -8 -13       22.31       27.45     17.38 o 
  -2  -8 -13      269.75      225.45     24.60 o 
  -1  -8 -13       30.65       38.62     15.59 o 
   0  -8 -13      658.11      706.16     35.34 o 
   1  -8 -13      132.13      129.22     27.45 o 
   2  -8 -13      319.28      271.57     18.34 o 
   3  -8 -13       46.53       53.68     14.33 o 
   4  -8 -13      155.71      117.33     22.27 o 
   5  -8 -13        8.78       -5.95     14.90 o 
  -5  -7 -13      241.69      330.95     44.95 o 
  -4  -7 -13       30.44       16.77     20.46 o 
  -3  -7 -13      195.51      182.74     29.72 o 
  -2  -7 -13       88.99       89.12     18.39 o 
  -1  -7 -13      288.07      273.90     19.69 o 
   0  -7 -13       41.03       21.85     10.41 o 
   1  -7 -13      223.85      223.79     22.78 o 
   2  -7 -13       50.75       32.84     10.49 o 
   3  -7 -13      210.44      227.18     23.47 o 
   4  -7 -13       68.68       87.96     16.29 o 
   5  -7 -13      224.81      238.07     20.54 o 
   6  -7 -13       17.64       11.25     21.98 o 
  -6  -6 -13      120.58      183.99     38.74 o 
  -5  -6 -13       25.20       39.34     23.14 o 
  -4  -6 -13      149.00      118.85     20.39 o 
  -3  -6 -13       61.09       37.29     14.34 o 
  -2  -6 -13      461.62      436.10     28.14 o 
  -1  -6 -13      258.54      236.48     17.60 o 
   0  -6 -13       38.16       41.09     10.81 o 
   1  -6 -13       87.10       99.97     11.13 o 
   2  -6 -13      376.01      376.17     17.24 o 
   3  -6 -13      126.84      113.70     11.76 o 
   4  -6 -13      288.28      292.34     16.44 o 
   5  -6 -13       72.59       64.89     13.01 o 
   6  -6 -13      202.90      226.78     23.16 o 
   7  -6 -13       14.60       -1.14     20.51 o 
  -6  -5 -13       79.99       64.44     26.65 o 
  -5  -5 -13      193.20      180.98     32.70 o 
  -4  -5 -13      213.14      284.32     35.59 o 
  -3  -5 -13      771.73      700.14     46.96 o 
  -2  -5 -13      602.66      608.30     30.97 o 
  -1  -5 -13      526.31      491.21     26.67 o 
   0  -5 -13       28.56       35.90     10.33 o 
   1  -5 -13      657.95      667.59     21.19 o 
   2  -5 -13      223.82      198.52     12.71 o 
   3  -5 -13      484.70      450.73     18.25 o 
   4  -5 -13      406.54      384.53     17.73 o 
   5  -5 -13      191.30      187.77     16.77 o 
   6  -5 -13       75.57      122.42     19.28 o 
   7  -5 -13      149.60      174.42     23.24 o 
  -7  -4 -13       40.87       36.11     23.98 o 
  -6  -4 -13        2.27        0.28     20.22 o 
  -5  -4 -13       76.30      102.36     26.89 o 
  -4  -4 -13      156.95      151.26     27.45 o 
  -3  -4 -13     1567.18     1609.97     43.60 o 
  -2  -4 -13      517.29      430.79     34.11 o 
  -1  -4 -13      398.38      390.12     31.24 o 
   0  -4 -13      493.53      498.67     18.08 o 
   1  -4 -13      406.74      385.31     15.80 o 
   2  -4 -13     1407.15     1356.77     30.54 o 
   3  -4 -13      240.90      226.46     13.34 o 
   4  -4 -13      352.23      348.85     16.31 o 
   5  -4 -13     1104.04     1104.39     35.42 o 
   6  -4 -13      276.60      263.80     23.90 o 
   7  -4 -13      242.32      235.94     28.61 o 
  -7  -3 -13       13.45       32.57     24.12 o 
  -6  -3 -13      256.78      261.93     37.04 o 
  -5  -3 -13      782.17      659.24     49.38 o 
  -4  -3 -13      165.48      176.27     17.37 o 
  -3  -3 -13       80.13      119.38     32.28 o 
  -2  -3 -13       63.11       74.94     12.28 o 
  -1  -3 -13     3266.68     3024.97    104.12 o 
   0  -3 -13        2.41       10.70      7.56 o 
   1  -3 -13      235.76      249.10     23.50 o 
   2  -3 -13       94.51       84.11     11.72 o 
   3  -3 -13      330.65      322.08     14.39 o 
   4  -3 -13       94.37      100.18     12.27 o 
   5  -3 -13      173.97      168.43     15.05 o 
   6  -3 -13      106.84       84.35     30.88 o 
   7  -3 -13      162.23      219.32     24.77 o 
   8  -3 -13       94.16       74.48     20.29 o 
  -7  -2 -13       16.62       24.51     24.47 o 
  -6  -2 -13      308.07      283.17     36.89 o 
  -5  -2 -13      213.29      248.68     33.37 o 
  -4  -2 -13      576.23      543.24     29.94 o 
  -3  -2 -13      268.88      269.47     30.91 o 
  -2  -2 -13      141.55      136.83     14.54 o 
  -1  -2 -13      422.86      436.20     21.83 o 
   0  -2 -13      291.07      277.79     16.12 o 
   1  -2 -13      446.56      420.88     15.91 o 
   2  -2 -13      612.63      581.37     19.24 o 
   3  -2 -13      682.79      632.47     18.63 o 
   4  -2 -13      545.32      517.72     21.32 o 
   5  -2 -13       39.54       43.44     12.19 o 
   6  -2 -13       29.44       23.02     14.06 o 
   7  -2 -13       91.99       75.31     24.95 o 
   8  -2 -13       35.31        5.61     19.90 o 
  -7  -1 -13       21.90       16.89     19.94 o 
  -6  -1 -13       54.70       75.91     25.38 o 
  -5  -1 -13       89.74      111.82     17.16 o 
  -4  -1 -13       49.89       41.82     12.78 o 
  -3  -1 -13      506.03      462.76     18.44 o 
  -2  -1 -13      100.86       89.94      9.34 o 
  -1  -1 -13     1300.63     1294.95     27.26 o 
   0  -1 -13      187.49      176.05      8.08 o 
   1  -1 -13      224.36      256.54      9.23 o 
   2  -1 -13      172.55      172.87     10.07 o 
   3  -1 -13      830.92      814.45     25.16 o 
   4  -1 -13       56.52       56.61     10.25 o 
   5  -1 -13      508.05      559.69     22.57 o 
   6  -1 -13       85.73       85.98     23.62 o 
   7  -1 -13      143.88      126.24     20.94 o 
   8  -1 -13       84.79      108.25     22.61 o 
  -7   0 -13        7.78       -8.54     16.67 o 
  -6   0 -13       22.00       53.08     16.01 o 
  -5   0 -13        5.17       14.88     20.95 o 
  -4   0 -13      887.49      841.30     32.97 o 
  -3   0 -13        7.44       -1.85      6.57 o 
  -2   0 -13      165.59      163.88     10.76 o 
  -1   0 -13       61.43       58.23      5.33 o 
   0   0 -13    12195.43    13862.74    183.42 o 
   1   0 -13      100.78      112.13      5.60 o 
   2   0 -13     1281.39     1386.69     30.05 o 
   3   0 -13       15.68       13.72      6.27 o 
   4   0 -13     2682.43     2638.95     54.77 o 
   5   0 -13       10.98       18.75     10.23 o 
   6   0 -13     1063.65     1081.77     44.57 o 
   7   0 -13        4.09      -20.40     13.60 o 
   8   0 -13      270.38      270.38     30.12 o 
  -7   1 -13       25.40       40.12     16.10 o 
  -6   1 -13       49.45       58.23     14.96 o 
  -5   1 -13       90.61      110.08     16.04 o 
  -4   1 -13       12.78       16.93     13.10 o 
  -3   1 -13      954.05      908.10     21.94 o 
  -2   1 -13      151.75      165.32      9.01 o 
  -1   1 -13      792.20      706.75     21.51 o 
   0   1 -13      338.68      346.57     13.28 o 
   1   1 -13      408.01      426.41     11.17 o 
   2   1 -13      254.69      258.42     10.59 o 
   3   1 -13      186.94      207.11     11.12 o 
   4   1 -13      126.78      133.33     10.60 o 
   5   1 -13      352.72      349.56     19.24 o 
   6   1 -13       71.21       71.08     17.44 o 
   7   1 -13      287.64      286.79     56.60 o 
   8   1 -13       70.89       74.03     21.74 o 
  -7   2 -13       17.05       39.23     22.18 o 
  -6   2 -13      162.94      118.97     24.99 o 
  -5   2 -13      160.15      165.60     14.10 o 
  -4   2 -13       51.92       97.16     10.44 o 
  -3   2 -13      486.87      476.18     16.00 o 
  -2   2 -13       10.10       17.50      4.96 o 
  -1   2 -13      463.60      473.75     10.51 o 
   0   2 -13      393.58      393.10     10.07 o 
   1   2 -13      280.13      300.64     10.98 o 
   2   2 -13      199.10      202.21     11.12 o 
   3   2 -13      167.35      146.98     10.67 o 
   4   2 -13     1134.00     1104.69     38.74 o 
   5   2 -13       91.44       82.55     11.84 o 
   6   2 -13      326.17      256.76     14.64 o 
   7   2 -13       35.80       67.53     25.67 o 
   8   2 -13      354.82      390.31     42.73 o 
  -5   3 -13      103.35      136.64     23.28 o 
  -4   3 -13       82.40       90.69      9.61 o 
  -3   3 -13      323.59      325.45     15.37 o 
  -2   3 -13       78.44       81.55      5.88 o 
  -1   3 -13      559.44      504.65     11.30 o 
   0   3 -13      151.09      149.92      5.98 o 
   1   3 -13     1005.10     1110.42     22.09 o 
   2   3 -13       43.79       36.44      7.68 o 
   3   3 -13      244.66      240.11     13.27 o 
   4   3 -13      229.52      222.96     13.79 o 
   5   3 -13      197.24      173.46     17.04 o 
   6   3 -13       98.88       74.59     13.34 o 
   7   3 -13      137.55      162.21     34.47 o 
   8   3 -13       81.40       74.04     31.62 o 
  -4   4 -13      473.56      497.64     18.47 o 
  -3   4 -13      812.09      801.70     14.62 o 
  -2   4 -13     1015.63      995.05     23.60 o 
  -1   4 -13       61.50       81.56      5.20 o 
   0   4 -13      855.44      851.08     14.05 o 
   1   4 -13      838.28      829.15     16.39 o 
   2   4 -13      694.99      671.14     20.55 o 
   3   4 -13      163.66      168.78     12.44 o 
   4   4 -13       87.82       80.63      8.26 o 
   5   4 -13     1169.21     1117.57     39.03 o 
   6   4 -13      108.64      109.17     28.41 o 
   7   4 -13      204.67      223.43     39.18 o 
   8   4 -13       23.18       34.21     29.56 o 
  -4   5 -13      157.07      155.46     17.54 o 
  -3   5 -13      176.38      183.19      9.99 o 
  -2   5 -13      183.70      202.32      8.34 o 
  -1   5 -13     1098.95     1011.93     21.54 o 
   0   5 -13      364.16      402.29      9.08 o 
   1   5 -13       74.15       82.50      6.42 o 
   2   5 -13       24.65       18.84      9.00 o 
   3   5 -13       37.60       41.47     10.02 o 
   4   5 -13      179.46      168.17     10.82 o 
   5   5 -13       24.73       24.33     13.90 o 
   6   5 -13       35.71       37.07     16.65 o 
   7   5 -13      168.41      145.35     24.52 o 
  -4   6 -13       17.03       29.73      8.48 o 
  -3   6 -13      335.23      330.89     14.60 o 
  -2   6 -13      493.78      478.21     16.73 o 
  -1   6 -13       75.10       84.32     10.19 o 
   0   6 -13      290.03      282.99     10.44 o 
   1   6 -13      408.67      394.58     12.85 o 
   2   6 -13      556.53      536.99     18.15 o 
   3   6 -13      105.00      104.08      9.88 o 
   4   6 -13      562.47      566.80     20.32 o 
   5   6 -13      181.18      162.46     21.40 o 
   6   6 -13      126.40      182.64     35.52 o 
   7   6 -13       78.58       41.46     30.37 o 
  -4   7 -13      167.59      158.02     11.90 o 
  -3   7 -13      115.72      111.23     10.30 o 
  -2   7 -13      112.48       99.35     19.86 o 
  -1   7 -13      265.06      265.38     13.10 o 
   0   7 -13        6.40       -0.46      6.11 o 
   1   7 -13       88.91       79.35      6.41 o 
   2   7 -13       81.05       69.14      8.82 o 
   3   7 -13      356.22      346.84     14.65 o 
   4   7 -13       73.76       64.61     10.99 o 
   5   7 -13      121.50      197.97     23.42 o 
   6   7 -13       78.07      102.66     20.94 o 
   7   7 -13       62.43       67.00     21.77 o 
  -5   8 -13       35.78       25.31     15.32 o 
  -4   8 -13      224.25      209.08     14.11 o 
  -3   8 -13      130.82      123.51     10.98 o 
  -2   8 -13      103.47      122.31     10.06 o 
  -1   8 -13      170.48      138.81     10.59 o 
   0   8 -13      686.35      649.80     21.99 o 
   1   8 -13        5.78       -6.41      7.98 o 
   2   8 -13      386.42      361.56     17.24 o 
   3   8 -13       22.91       25.06      9.55 o 
   4   8 -13      998.89      934.63     28.00 o 
   5   8 -13      273.17      253.82     26.41 o 
   6   8 -13       72.46       89.27     22.44 o 
  -5   9 -13      223.21      205.71     22.57 o 
  -4   9 -13      151.78      137.78     12.57 o 
  -3   9 -13       93.38       96.54     15.78 o 
  -2   9 -13       29.71       24.15     17.48 o 
  -1   9 -13      183.93      168.66     12.17 o 
   0   9 -13      119.34      104.75     14.98 o 
   1   9 -13       51.90       48.12     20.52 o 
   2   9 -13       35.14       48.40     31.43 o 
   3   9 -13      451.63      463.92     24.31 o 
   4   9 -13      106.31      110.46     14.16 o 
   5   9 -13      224.52      206.50     25.50 o 
  -4  10 -13       34.38       22.48      9.49 o 
  -3  10 -13       37.13       15.52      8.32 o 
  -2  10 -13       10.33        4.59     13.42 o 
  -1  10 -13       32.53       39.74     11.20 o 
   0  10 -13      143.52      158.98     34.05 o 
   1  10 -13      281.64      274.03     22.73 o 
   2  10 -13       38.58       34.00     15.43 o 
   3  10 -13       38.68       37.65     20.96 o 
   4  10 -13       29.63       26.09     21.83 o 
   5  10 -13       14.37        8.56     24.18 o 
  -3  11 -13        6.23       -2.87      8.70 o 
  -2  11 -13       60.99       80.39     15.67 o 
  -1  11 -13       62.78       58.77     15.94 o 
   0  11 -13      377.67      421.46     30.75 o 
   1  11 -13        1.61       19.45     16.13 o 
   2  11 -13       38.08       60.50     21.73 o 
   3  11 -13      250.32      240.88     31.39 o 
  -1  12 -13      197.58      186.72     21.90 o 
   0  12 -13       73.22       39.44     17.83 o 
   1  12 -13       37.84       35.91     20.00 o 
  -1 -11 -12      141.85      194.87     24.49 o 
   0 -11 -12       45.31       82.70     28.30 o 
   1 -11 -12      152.87      125.64     40.72 o 
   2 -11 -12      114.09       96.53     35.35 o 
  -3 -10 -12       35.57       42.53     21.40 o 
  -2 -10 -12      243.60      267.17     37.22 o 
  -1 -10 -12        3.40        6.49     14.46 o 
   0 -10 -12       61.97       86.90     28.05 o 
   1 -10 -12       65.91       86.99     16.46 o 
   2 -10 -12      239.96      163.35     38.58 o 
   3 -10 -12       36.75       26.82     28.37 o 
   4 -10 -12       46.24       42.77     40.44 o 
  -4  -9 -12       29.33       61.70     23.27 o 
  -3  -9 -12       15.12       16.87     17.94 o 
  -2  -9 -12       23.41       27.99     15.52 o 
  -1  -9 -12      137.15      117.77     44.85 o 
   0  -9 -12      305.04      324.33     32.98 o 
   1  -9 -12       67.53       75.44     15.63 o 
   2  -9 -12      319.24      335.64     41.92 o 
   3  -9 -12       62.65       43.78     18.93 o 
   4  -9 -12      284.33      263.31     36.06 o 
   5  -9 -12      121.99      115.77     24.75 o 
  -5  -8 -12        1.21      -26.21     21.25 o 
  -4  -8 -12       32.02       41.88     24.26 o 
  -3  -8 -12      115.67       78.76     35.23 o 
  -2  -8 -12      369.08      324.56     27.03 o 
  -1  -8 -12       86.71       70.16     16.69 o 
   0  -8 -12      286.95      240.05     46.59 o 
   1  -8 -12       63.00       84.65     15.19 o 
   2  -8 -12      492.85      474.48     22.32 o 
   3  -8 -12      347.44      310.05     28.41 o 
   4  -8 -12       22.18       25.31     26.65 o 
   5  -8 -12      101.18       93.55     21.81 o 
   6  -8 -12      419.43      558.46     55.36 o 
  -6  -7 -12       52.78       45.16     29.23 o 
  -5  -7 -12      265.47      262.30     40.69 o 
  -4  -7 -12       16.99       19.74     21.46 o 
  -3  -7 -12        4.57       -2.93     12.85 o 
  -2  -7 -12      111.15       98.15     14.88 o 
  -1  -7 -12      498.04      550.00     25.45 o 
   0  -7 -12        8.23       10.40      9.89 o 
   1  -7 -12       33.40       32.86     23.66 o 
   2  -7 -12        7.01        0.75      7.68 o 
   3  -7 -12      152.76      139.00     15.24 o 
   4  -7 -12       55.35       61.98     11.80 o 
   5  -7 -12       63.99      112.14     21.24 o 
   6  -7 -12       20.35       20.07     23.35 o 
  -6  -6 -12      107.93       81.98     31.26 o 
  -5  -6 -12       78.28       93.41     29.42 o 
  -4  -6 -12      251.59      233.55     24.12 o 
  -3  -6 -12       34.21       31.81     14.90 o 
  -2  -6 -12      100.15       98.77     16.87 o 
  -1  -6 -12      273.15      241.93     18.41 o 
   0  -6 -12       70.94       55.97     11.55 o 
   1  -6 -12       54.66       56.72      9.46 o 
   2  -6 -12      146.69      131.33     11.45 o 
   3  -6 -12      239.66      244.37     14.62 o 
   4  -6 -12      248.66      207.71     14.30 o 
   5  -6 -12      117.39      116.19     13.09 o 
   6  -6 -12       29.80       49.10     14.77 o 
   7  -6 -12        6.67      -29.87     19.91 o 
  -6  -5 -12       91.43       94.84     30.67 o 
  -5  -5 -12      132.13      156.52     31.60 o 
  -4  -5 -12       55.70       46.20     20.66 o 
  -3  -5 -12      282.59      243.94     22.26 o 
  -2  -5 -12        9.02       24.83     12.47 o 
  -1  -5 -12      687.77      690.68     37.50 o 
   0  -5 -12       90.37       71.93     11.26 o 
   1  -5 -12       73.89       88.06      9.81 o 
   2  -5 -12      147.95      145.91     11.36 o 
   3  -5 -12     1090.70      931.23     25.44 o 
   4  -5 -12      475.06      480.92     19.28 o 
   5  -5 -12      505.89      510.63     23.68 o 
   6  -5 -12      102.01      106.61     17.98 o 
   7  -5 -12      340.36      331.44     28.08 o 
  -7  -4 -12       56.58       48.95     26.99 o 
  -6  -4 -12      283.55      323.47     41.31 o 
  -5  -4 -12     1074.27     1124.88     66.02 o 
  -4  -4 -12      152.53      174.05     29.13 o 
  -3  -4 -12      663.76      616.02     33.62 o 
  -2  -4 -12      365.62      371.80     31.41 o 
  -1  -4 -12      514.88      405.70     30.10 o 
   0  -4 -12      398.93      396.50     15.83 o 
   1  -4 -12       21.54       33.34      7.76 o 
   2  -4 -12       17.72       35.80      7.85 o 
   3  -4 -12      903.89      890.35     24.03 o 
   4  -4 -12       99.97       96.33     10.73 o 
   5  -4 -12       17.83       17.16     10.29 o 
   6  -4 -12      126.89      118.97     18.56 o 
   7  -4 -12      647.57      685.34     37.57 o 
  -7  -3 -12       96.86       82.68     30.36 o 
  -6  -3 -12       57.84       24.10     21.29 o 
  -5  -3 -12       18.09       30.78     13.19 o 
  -4  -3 -12      206.70      172.84     17.04 o 
  -3  -3 -12      226.51      214.22     13.26 o 
  -2  -3 -12       33.78       35.69      9.45 o 
  -1  -3 -12      867.26      805.72     42.10 o 
   0  -3 -12      114.38      123.97     10.45 o 
   1  -3 -12      580.40      592.11     32.40 o 
   2  -3 -12      101.69      113.91      9.66 o 
   3  -3 -12       15.02       15.30      7.20 o 
   4  -3 -12      303.37      342.71     20.06 o 
   5  -3 -12      455.99      475.61     21.83 o 
   6  -3 -12      132.54      148.57     19.95 o 
   7  -3 -12       35.61       58.04     19.63 o 
   8  -3 -12      166.08      132.56     23.26 o 
  -7  -2 -12        6.10        5.35     20.23 o 
  -6  -2 -12      193.66      174.27     31.49 o 
  -5  -2 -12      141.35      156.20     27.98 o 
  -4  -2 -12        3.78       24.67     14.52 o 
  -3  -2 -12      363.58      323.25     15.38 o 
  -2  -2 -12       76.32       75.68     10.43 o 
  -1  -2 -12      384.89      389.59     23.24 o 
   0  -2 -12      403.13      414.58     28.50 o 
   1  -2 -12      470.93      518.55     17.29 o 
   2  -2 -12      188.66      178.63      9.87 o 
   3  -2 -12      339.42      327.35     13.55 o 
   4  -2 -12      847.50      843.30     26.68 o 
   5  -2 -12      105.99      102.08     12.22 o 
   6  -2 -12      296.27      304.45     25.25 o 
   7  -2 -12       41.76       24.65     31.78 o 
   8  -2 -12      328.44      398.57     33.02 o 
  -7  -1 -12        0.93        0.94     19.22 o 
  -6  -1 -12        3.19        4.18     16.07 o 
  -5  -1 -12      307.54      305.66     23.02 o 
  -4  -1 -12       48.72       67.29     20.62 o 
  -3  -1 -12      732.79      676.02     21.49 o 
  -2  -1 -12      137.85      138.21     11.61 o 
  -1  -1 -12      220.64      196.20      7.55 o 
   0  -1 -12     1436.50     1604.20     38.53 o 
   1  -1 -12      529.24      564.61     13.33 o 
   2  -1 -12      760.20      739.41     20.28 o 
   3  -1 -12      140.00      176.25     12.31 o 
   4  -1 -12      412.94      424.80     18.55 o 
   5  -1 -12      274.11      291.34     16.42 o 
   6  -1 -12        0.69      -16.30     24.02 o 
   7  -1 -12       48.09       88.70     18.52 o 
   8  -1 -12      111.75      122.07     39.76 o 
  -7   0 -12        4.18       14.44     20.28 o 
  -6   0 -12      513.58      514.64     32.72 o 
  -5   0 -12        0.35       -3.57     11.19 o 
  -4   0 -12      228.50      291.70     20.08 o 
  -3   0 -12       10.30        7.35      6.38 o 
  -2   0 -12     2386.79     2630.04     41.39 o 
  -1   0 -12       51.52       69.08      5.28 o 
   0   0 -12      802.32      889.92     17.91 o 
   1   0 -12       38.99       49.45      4.90 o 
   2   0 -12     2269.90     2322.55     43.73 o 
   3   0 -12       15.40       20.02      7.82 o 
   4   0 -12      525.68      533.41     26.53 o 
   5   0 -12        4.54        6.53      8.04 o 
   6   0 -12     1305.40     1279.95     92.19 o 
   7   0 -12       17.75        4.66     13.48 o 
   8   0 -12      205.59      218.55     40.07 o 
  -7   1 -12       16.95       13.70     19.46 o 
  -6   1 -12       42.54       45.85     21.08 o 
  -5   1 -12      670.40      598.65     40.04 o 
  -4   1 -12        5.40        4.96      7.66 o 
  -3   1 -12      344.25      330.63     12.44 o 
  -2   1 -12      458.38      450.43     12.97 o 
  -1   1 -12      920.26      918.66     15.72 o 
   0   1 -12      783.12      875.33     17.63 o 
   1   1 -12      235.85      382.02     11.90 o 
   2   1 -12      583.55      582.58     16.90 o 
   3   1 -12      215.53      223.07     11.16 o 
   4   1 -12      149.43      150.90      9.40 o 
   5   1 -12       90.86      106.01     23.21 o 
   6   1 -12       67.95       69.32     17.46 o 
   7   1 -12      173.27      142.49     22.89 o 
   8   1 -12       10.78       -5.67     15.70 o 
  -6   2 -12      118.70       99.14     23.74 o 
  -5   2 -12      398.03      408.73     21.86 o 
  -4   2 -12       13.32       33.16      8.27 o 
  -3   2 -12      608.95      576.77     13.59 o 
  -2   2 -12      725.33      719.98     14.24 o 
  -1   2 -12      201.33      227.44      6.81 o 
   0   2 -12     2883.21     3229.70     42.16 o 
   1   2 -12      522.90      535.46     13.82 o 
   2   2 -12      473.23      438.48     15.40 o 
   3   2 -12      181.65      184.06     11.13 o 
   4   2 -12     1111.81     1070.81     22.19 o 
   5   2 -12       73.83       73.45     11.78 o 
   6   2 -12      182.09      170.98     14.46 o 
   7   2 -12       75.64      118.45     30.35 o 
   8   2 -12      190.82      159.63     26.21 o 
  -6   3 -12      424.35      420.20     34.50 o 
  -5   3 -12      730.74      632.58     40.41 o 
  -4   3 -12       14.34       12.69      8.12 o 
  -3   3 -12      282.16      272.11      9.10 o 
  -2   3 -12       20.56       10.31      4.13 o 
  -1   3 -12     2288.33     2355.11     31.44 o 
   0   3 -12     1156.54     1197.92     17.21 o 
   1   3 -12       27.11       39.48      5.71 o 
   2   3 -12      499.31      501.51     16.74 o 
   3   3 -12      247.57      254.11     13.48 o 
   4   3 -12      395.93      403.40     17.40 o 
   5   3 -12      263.33      290.84     21.47 o 
   6   3 -12       36.05       38.49     17.02 o 
   7   3 -12      301.97      318.26     61.25 o 
   8   3 -12       91.53      100.40     33.05 o 
  -7   4 -12      204.81      177.83     29.77 o 
  -6   4 -12      371.88      359.06     31.79 o 
  -5   4 -12      946.36      972.51     46.96 o 
  -4   4 -12      311.34      286.40     10.84 o 
  -3   4 -12      394.80      394.92     16.32 o 
  -2   4 -12      668.76      682.74     13.97 o 
  -1   4 -12      627.41      635.79     15.71 o 
   0   4 -12     1546.24     1532.24     19.58 o 
   1   4 -12      415.61      461.43     10.17 o 
   2   4 -12      258.15      246.09     12.80 o 
   3   4 -12      626.62      635.47     23.10 o 
   4   4 -12      380.88      383.91     17.30 o 
   5   4 -12      269.88      236.92     16.22 o 
   6   4 -12       90.19      105.78     19.81 o 
   7   4 -12       62.35       27.14     18.91 o 
   8   4 -12       55.87       59.89     28.05 o 
  -7   5 -12       22.92       35.61     21.52 o 
  -6   5 -12      233.26      255.67     28.53 o 
  -5   5 -12      618.92      620.31     36.46 o 
  -4   5 -12      215.71      301.19     18.23 o 
  -3   5 -12       22.24       40.43      6.53 o 
  -2   5 -12        0.87        6.49      4.53 o 
  -1   5 -12      826.65      791.62     14.92 o 
   0   5 -12      173.04      171.77      8.56 o 
   1   5 -12      408.48      389.81     10.53 o 
   2   5 -12      863.14      889.13     37.24 o 
   3   5 -12      156.78      166.38     10.84 o 
   4   5 -12      126.53      116.90      8.83 o 
   5   5 -12      246.82      215.62     16.68 o 
   6   5 -12      160.77      160.72     26.10 o 
   7   5 -12        2.31       20.70     18.68 o 
  -7   6 -12       24.69       31.75     14.28 o 
  -6   6 -12       59.41       33.95     18.15 o 
  -5   6 -12       43.89       44.57     15.94 o 
  -4   6 -12      132.38      112.89     16.43 o 
  -3   6 -12      172.74      173.89     10.77 o 
  -2   6 -12      234.39      212.50     11.04 o 
  -1   6 -12      290.77      279.53      9.47 o 
   0   6 -12      272.43      254.71      9.74 o 
   1   6 -12      148.33      135.92      6.99 o 
   2   6 -12      477.99      443.88     14.65 o 
   3   6 -12      204.31      219.70     10.71 o 
   4   6 -12      983.22      951.83     25.93 o 
   5   6 -12      233.04      278.22     38.73 o 
   6   6 -12      101.78      112.65     30.24 o 
   7   6 -12       31.52       37.46     24.11 o 
  -6   7 -12      114.77       98.14     20.92 o 
  -5   7 -12      310.69      300.84     24.58 o 
  -4   7 -12       35.40       14.65     11.33 o 
  -3   7 -12      472.98      454.28     16.03 o 
  -2   7 -12      242.36      238.03     12.39 o 
  -1   7 -12      110.52      120.04      9.52 o 
   0   7 -12        4.23        2.07      5.70 o 
   1   7 -12       95.38      106.40      6.48 o 
   2   7 -12       55.81       51.79      8.92 o 
   3   7 -12      203.95      207.27     11.06 o 
   4   7 -12      120.50      119.24     11.38 o 
   5   7 -12      265.31      251.28     52.53 o 
   6   7 -12       22.36       19.38     21.34 o 
   7   7 -12      263.03      224.94     30.20 o 
  -4   8 -12       45.89       38.07     10.76 o 
  -3   8 -12      185.79      172.83     10.70 o 
  -2   8 -12       55.01       46.05      7.51 o 
  -1   8 -12        4.73       -0.96      6.27 o 
   0   8 -12      144.65      155.21     17.54 o 
   1   8 -12       73.13       77.04      8.31 o 
   2   8 -12       27.75       17.58      8.69 o 
   3   8 -12      123.77      119.44      9.84 o 
   4   8 -12      839.99      814.55     24.10 o 
   5   8 -12      372.58      332.86     28.92 o 
   6   8 -12      707.16      667.90     70.53 o 
  -4   9 -12        4.91       -0.24     12.93 o 
  -3   9 -12      417.93      382.84     15.13 o 
  -2   9 -12        7.63        6.65      6.65 o 
  -1   9 -12      282.96      256.51     13.31 o 
   0   9 -12       66.00       80.02     12.24 o 
   1   9 -12       13.30       25.02     12.77 o 
   2   9 -12      123.62      146.24     18.71 o 
   3   9 -12        7.15        9.85      9.30 o 
   4   9 -12        9.33       -4.57      8.85 o 
   5   9 -12      100.62      130.84     22.41 o 
  -4  10 -12       15.25       16.37     10.44 o 
  -3  10 -12       33.80       48.26      9.98 o 
  -2  10 -12      352.06      308.98     14.55 o 
  -1  10 -12      254.92      235.58     13.73 o 
   0  10 -12      151.71      174.75     17.83 o 
   1  10 -12        5.44       12.14     12.53 o 
   2  10 -12       29.46       29.02     15.36 o 
   3  10 -12       49.86       49.40     20.69 o 
   4  10 -12       98.86      117.74     28.53 o 
   5  10 -12      133.57      118.10     23.55 o 
  -3  11 -12      181.54      205.71     13.31 o 
  -2  11 -12       76.26       96.50     11.12 o 
  -1  11 -12      119.35      136.86     18.72 o 
   0  11 -12      253.08      281.78     25.95 o 
   1  11 -12       17.05       35.30     16.82 o 
   2  11 -12      282.77      303.17     31.42 o 
   3  11 -12      234.70      287.00     34.01 o 
  -1  12 -12        6.91        9.11     14.06 o 
   0  12 -12       82.28       89.59     19.68 o 
   1  12 -12       12.28        7.49     17.90 o 
   2  12 -12      220.98      213.03     30.26 o 
  -2 -11 -11       16.06       22.63     17.84 o 
  -1 -11 -11      181.67      183.25     45.97 o 
   0 -11 -11       24.73       -6.63     26.75 o 
   1 -11 -11       22.21       12.65     29.78 o 
   2 -11 -11       55.20       47.61     31.90 o 
  -3 -10 -11       60.99       55.94     20.82 o 
  -2 -10 -11       18.79       37.18     18.42 o 
  -1 -10 -11       81.37       81.45     34.25 o 
   0 -10 -11      362.30      408.71     34.02 o 
   1 -10 -11       84.74      111.50     35.77 o 
   2 -10 -11      211.57      181.15     38.38 o 
   3 -10 -11      147.97      124.50     38.52 o 
   4 -10 -11       14.79       65.64     21.93 o 
  -4  -9 -11       42.57       46.57     20.53 o 
  -3  -9 -11      258.38      220.31     27.08 o 
  -2  -9 -11      261.41      250.50     25.52 o 
  -1  -9 -11      175.66      183.49     21.57 o 
   0  -9 -11       24.54       37.50     16.53 o 
   1  -9 -11       17.80       52.95     13.72 o 
   2  -9 -11       55.13       43.43     28.37 o 
   3  -9 -11      380.56      362.13     31.13 o 
   4  -9 -11       90.24       75.74     21.79 o 
   5  -9 -11       24.24       23.97     19.01 o 
  -5  -8 -11       11.13       -2.53     21.94 o 
  -4  -8 -11      415.41      450.57     46.86 o 
  -3  -8 -11       42.81        0.16     34.31 o 
  -2  -8 -11       56.94       50.02     16.73 o 
  -1  -8 -11       89.37       67.73     24.07 o 
   0  -8 -11      327.74      281.01     22.97 o 
   1  -8 -11       38.58       60.31     13.47 o 
   2  -8 -11      417.85      356.42     19.31 o 
   3  -8 -11       22.42       19.90     17.00 o 
   4  -8 -11      196.67      202.77     61.72 o 
   5  -8 -11      118.96      115.91     23.50 o 
   6  -8 -11       36.27       56.87     27.45 o 
  -6  -7 -11       43.90       46.00     19.22 o 
  -5  -7 -11      380.78      437.59     47.55 o 
  -4  -7 -11       67.74       75.39     17.81 o 
  -3  -7 -11      795.21      771.82     37.00 o 
  -2  -7 -11       55.58       32.16     15.30 o 
  -1  -7 -11      264.87      247.93     18.11 o 
   0  -7 -11      350.60      351.03     19.71 o 
   1  -7 -11      296.77      330.39     18.52 o 
   2  -7 -11      268.90      271.23     16.10 o 
   3  -7 -11      290.43      300.59     21.02 o 
   4  -7 -11       84.72       84.63     14.71 o 
   5  -7 -11       69.00       78.36     19.29 o 
   6  -7 -11       26.67       55.64     26.19 o 
  -6  -6 -11      588.61      634.15     56.62 o 
  -5  -6 -11       99.03       44.24     21.94 o 
  -4  -6 -11       52.21       31.59     15.00 o 
  -3  -6 -11      112.60       87.23     17.19 o 
  -2  -6 -11      316.42      307.51     22.86 o 
  -1  -6 -11      185.73      168.21     15.63 o 
   0  -6 -11      145.33      128.25     13.23 o 
   1  -6 -11      362.07      349.40     15.86 o 
   2  -6 -11      179.89      157.41     11.88 o 
   3  -6 -11      750.87      702.85     31.72 o 
   4  -6 -11      207.93      198.06     13.96 o 
   5  -6 -11      183.37      157.79     13.95 o 
   6  -6 -11      116.21      120.08     26.90 o 
   7  -6 -11       75.47       62.61     26.91 o 
  -7  -5 -11       34.25        3.75     17.26 o 
  -6  -5 -11       55.05       62.09     25.71 o 
  -5  -5 -11      313.09      328.25     39.41 o 
  -4  -5 -11       42.89       28.03     14.43 o 
  -3  -5 -11      492.80      488.59     28.25 o 
  -2  -5 -11      270.12      234.23     19.31 o 
  -1  -5 -11      382.76      369.22     22.12 o 
   0  -5 -11      218.80      230.77     15.06 o 
   1  -5 -11      120.02      130.98     10.77 o 
   2  -5 -11       76.38       76.95      9.43 o 
   3  -5 -11       60.68       47.65      8.86 o 
   4  -5 -11      122.83      116.37     11.43 o 
   5  -5 -11      376.44      353.15     19.95 o 
   6  -5 -11       36.86       30.59     13.51 o 
   7  -5 -11      211.45      250.73     41.64 o 
  -7  -4 -11       87.44      111.26     30.16 o 
  -6  -4 -11      196.30      126.34     29.78 o 
  -5  -4 -11      715.45      703.74     50.64 o 
  -4  -4 -11      224.06      323.94     35.48 o 
  -3  -4 -11      973.81      966.77     30.98 o 
  -2  -4 -11      721.10      692.47     40.79 o 
  -1  -4 -11      116.33      116.10     18.32 o 
   0  -4 -11      852.13      817.49     21.85 o 
   1  -4 -11      941.82      980.05     27.64 o 
   2  -4 -11      545.89      520.48     21.09 o 
   3  -4 -11      121.80      139.95     11.03 o 
   4  -4 -11      192.42      189.95     12.57 o 
   5  -4 -11     1228.35     1231.97     38.53 o 
   6  -4 -11      122.85      100.50     30.36 o 
   7  -4 -11      230.82      292.16     25.95 o 
   8  -4 -11       53.20       61.74     19.70 o 
  -7  -3 -11       42.35       29.29     24.43 o 
  -6  -3 -11      519.39      495.58     45.91 o 
  -5  -3 -11      688.02      660.57     30.27 o 
  -4  -3 -11       47.50       33.27     24.38 o 
  -3  -3 -11      332.24      317.84     15.16 o 
  -2  -3 -11       83.44       81.82     12.49 o 
  -1  -3 -11     1564.68     1506.80     60.33 o 
   0  -3 -11     1192.76     1255.28     30.35 o 
   1  -3 -11      603.84      619.30     17.50 o 
   2  -3 -11       99.56      100.90      8.63 o 
   3  -3 -11      313.80      294.53     13.31 o 
   4  -3 -11      389.62      379.30     18.24 o 
   5  -3 -11      189.24      208.88     15.58 o 
   6  -3 -11       43.77       75.93     18.77 o 
   7  -3 -11      229.32      228.29     24.09 o 
   8  -3 -11       41.75       36.50     17.41 o 
  -7  -2 -11      143.17      110.19     29.84 o 
  -6  -2 -11       56.44       23.95     19.32 o 
  -5  -2 -11      283.00      311.46     70.68 o 
  -4  -2 -11        3.23       25.00      9.62 o 
  -3  -2 -11      564.40      562.88     23.75 o 
  -2  -2 -11      623.16      622.23     18.77 o 
  -1  -2 -11      291.70      308.40     15.93 o 
   0  -2 -11     2200.57     2332.37     85.01 o 
   1  -2 -11      706.94      739.77     20.41 o 
   2  -2 -11      443.54      392.58     21.70 o 
   3  -2 -11      198.47      208.53     11.31 o 
   4  -2 -11     1030.41      977.78     41.07 o 
   5  -2 -11      116.47      100.59     12.37 o 
   6  -2 -11      179.34      162.58     20.29 o 
   7  -2 -11       54.00       57.90     17.16 o 
   8  -2 -11      184.17      192.56     26.28 o 
  -7  -1 -11        9.76       23.55     21.91 o 
  -6  -1 -11      109.19      133.43     19.13 o 
  -5  -1 -11      635.66      581.15     29.38 o 
  -4  -1 -11       35.23       41.07     20.76 o 
  -3  -1 -11      479.50      459.89     20.30 o 
  -2  -1 -11      566.13      530.20     17.07 o 
  -1  -1 -11     2073.04     2125.46     33.73 o 
   0  -1 -11       54.88       70.04      6.76 o 
   1  -1 -11      206.32      216.95      8.03 o 
   2  -1 -11      508.61      521.05     16.40 o 
   3  -1 -11      485.52      444.17     17.30 o 
   4  -1 -11      192.50      210.17     13.65 o 
   5  -1 -11      154.28      186.27     16.80 o 
   6  -1 -11      167.46      185.71     20.83 o 
   7  -1 -11      286.76      254.30     25.11 o 
   8  -1 -11       27.96       35.50     18.78 o 
  -8   0 -11       22.76        5.00     21.26 o 
  -7   0 -11        1.94      -20.64     16.39 o 
  -6   0 -11      398.15      440.92     41.49 o 
  -5   0 -11       13.01       17.45     23.10 o 
  -4   0 -11     1188.56     1247.96     31.44 o 
  -3   0 -11       46.32       42.51      7.23 o 
  -2   0 -11      943.85      989.40     31.54 o 
  -1   0 -11       62.63       70.57      5.12 o 
   0   0 -11     4518.37     4943.96     61.44 o 
   1   0 -11       48.40       54.47      3.96 o 
   2   0 -11       87.42      138.95     14.98 o 
   3   0 -11       30.34       33.24      5.35 o 
   4   0 -11      626.94      658.99     21.19 o 
   5   0 -11       10.90       21.34     12.44 o 
   6   0 -11      687.06      687.20     35.72 o 
   7   0 -11        6.01       -3.30     12.95 o 
   8   0 -11      267.21      314.26     30.70 o 
  -8   1 -11       68.20       71.37     26.32 o 
  -7   1 -11       76.75       84.64     26.47 o 
  -6   1 -11       55.74       52.49     21.89 o 
  -5   1 -11      429.41      417.35     35.82 o 
  -4   1 -11      148.70      152.36     11.26 o 
  -3   1 -11      874.18      806.46     20.85 o 
  -2   1 -11      372.21      351.42     11.76 o 
  -1   1 -11     3244.34     3146.91     40.79 o 
   0   1 -11      306.23      347.37      9.02 o 
   1   1 -11     2679.26     2551.04     39.18 o 
   2   1 -11      406.30      426.75     17.65 o 
   3   1 -11      952.45      991.57     23.47 o 
   4   1 -11      306.54      321.35     20.47 o 
   5   1 -11      168.68      211.83     29.38 o 
   6   1 -11      107.04       92.23     18.69 o 
   7   1 -11      108.54      111.89     21.45 o 
   8   1 -11       62.01       41.51     19.89 o 
  -7   2 -11       22.62       48.18     21.47 o 
  -6   2 -11       10.39       43.65     16.51 o 
  -5   2 -11       52.57       36.77      8.92 o 
  -4   2 -11      600.77      578.72     22.49 o 
  -3   2 -11       60.71       71.05      6.10 o 
  -2   2 -11      769.10      742.56     13.87 o 
  -1   2 -11      652.81      694.78     11.32 o 
   0   2 -11     1211.76     1228.09     18.92 o 
   1   2 -11      733.12      746.62     16.30 o 
   2   2 -11      895.44      850.57     21.31 o 
   3   2 -11       26.60       39.73      7.45 o 
   4   2 -11      908.78      970.55     34.38 o 
   5   2 -11      162.91      162.24     12.28 o 
   6   2 -11      130.26      142.00     10.30 o 
   7   2 -11       13.16       10.29     14.39 o 
   8   2 -11      221.03      215.89     29.22 o 
  -7   3 -11      339.43      391.05     37.55 o 
  -6   3 -11       28.34       43.96     18.94 o 
  -5   3 -11       76.03       64.96     12.78 o 
  -4   3 -11       53.81       61.38      6.43 o 
  -3   3 -11      502.82      498.07     12.14 o 
  -2   3 -11      371.76      365.99      9.54 o 
  -1   3 -11     1265.65     1232.46     18.02 o 
   0   3 -11      361.08      392.37      9.66 o 
   1   3 -11       66.65       74.50      7.40 o 
   2   3 -11      498.24      510.77     21.23 o 
   3   3 -11      183.58      164.88     11.32 o 
   4   3 -11      430.90      444.00     17.44 o 
   5   3 -11      499.38      470.90     20.54 o 
   6   3 -11       71.30       61.23     11.15 o 
   7   3 -11      296.71      304.97     46.12 o 
   8   3 -11        6.40       -9.52     16.24 o 
  -7   4 -11      148.11      142.95     27.65 o 
  -6   4 -11      457.89      494.62     35.68 o 
  -5   4 -11      856.56      797.63     40.97 o 
  -4   4 -11        4.50       21.61      7.41 o 
  -3   4 -11      332.40      347.03     23.72 o 
  -2   4 -11       99.33      108.62      6.27 o 
  -1   4 -11      953.54     1012.79     20.10 o 
   0   4 -11     1308.28     1319.55     16.95 o 
   1   4 -11     1414.11     1399.48     19.22 o 
   2   4 -11       70.13       65.94      8.55 o 
   3   4 -11      972.50      994.28     26.78 o 
   4   4 -11      536.88      544.94     15.63 o 
   5   4 -11        8.15        5.89      9.34 o 
   6   4 -11      335.99      318.13     27.33 o 
   7   4 -11        8.00       25.22     15.85 o 
   8   4 -11      416.25      404.89     35.51 o 
  -7   5 -11       59.03       51.99     21.90 o 
  -6   5 -11      219.10      185.90     24.70 o 
  -5   5 -11      308.63      301.72     25.25 o 
  -4   5 -11      156.53      152.44     10.73 o 
  -3   5 -11      483.01      485.33     16.30 o 
  -2   5 -11      316.52      316.11     10.88 o 
  -1   5 -11      371.74      363.28      9.77 o 
   0   5 -11      161.90      200.53      8.20 o 
   1   5 -11      498.82      459.45     11.80 o 
   2   5 -11      319.60      330.71     13.49 o 
   3   5 -11      415.35      426.03     14.93 o 
   4   5 -11        5.73        4.07      7.92 o 
   5   5 -11      499.18      471.23     30.12 o 
   6   5 -11       18.60       28.90     30.99 o 
   7   5 -11       99.22       94.22     21.05 o 
  -7   6 -11       10.45       13.33     12.96 o 
  -6   6 -11      143.80      172.68     23.80 o 
  -5   6 -11       77.49       82.97     17.30 o 
  -4   6 -11       69.95       75.66      9.02 o 
  -3   6 -11      231.39      212.51     14.10 o 
  -2   6 -11      113.03      126.54      6.88 o 
  -1   6 -11      131.55      128.97      6.75 o 
   0   6 -11      316.80      306.10     11.98 o 
   1   6 -11      419.35      455.26     14.49 o 
   2   6 -11      102.60       99.55      7.55 o 
   3   6 -11       65.06       63.29      7.85 o 
   4   6 -11      198.01      204.53     13.52 o 
   5   6 -11       43.35       64.11     16.64 o 
   6   6 -11      255.79      259.07     36.79 o 
   7   6 -11       14.07      -11.11     15.15 o 
  -6   7 -11        7.39      -10.00     15.14 o 
  -5   7 -11      127.50      134.70     18.60 o 
  -4   7 -11        8.70        0.49      8.61 o 
  -3   7 -11      147.81      144.64     22.58 o 
  -2   7 -11      303.92      282.39      9.99 o 
  -1   7 -11      495.47      402.59     12.78 o 
   0   7 -11      613.21      640.75     15.86 o 
   1   7 -11      514.37      500.74     11.16 o 
   2   7 -11      201.05      193.50     12.80 o 
   3   7 -11      513.12      522.87     17.12 o 
   4   7 -11       49.91       65.03     10.54 o 
   5   7 -11       97.63      129.11     21.07 o 
   6   7 -11       92.74       86.78     34.82 o 
   7   7 -11       59.51       69.80     28.23 o 
  -6   8 -11      286.71      372.08     29.73 o 
  -5   8 -11      308.91      277.13     22.77 o 
  -4   8 -11       34.58       50.11     14.45 o 
  -3   8 -11        7.92        3.01      5.79 o 
  -2   8 -11      127.73      119.38      8.61 o 
  -1   8 -11       80.66       69.31      8.11 o 
   0   8 -11      189.42      186.40     12.04 o 
   1   8 -11       21.22       23.12      5.67 o 
   2   8 -11      146.25      130.57     10.18 o 
   3   8 -11      245.14      238.20     11.80 o 
   4   8 -11      497.09      490.34     26.76 o 
   5   8 -11      112.56      120.24     20.72 o 
   6   8 -11      447.34      393.07     33.58 o 
  -5   9 -11        1.98       10.95     12.83 o 
  -4   9 -11       89.73       85.80     12.94 o 
  -3   9 -11      206.39      152.66      9.61 o 
  -2   9 -11       54.65       46.54     11.85 o 
  -1   9 -11      375.83      351.80     14.73 o 
   0   9 -11        2.34       14.38      8.01 o 
   1   9 -11      279.81      266.59     20.68 o 
   2   9 -11        0.32        2.31     12.83 o 
   3   9 -11      132.70      158.90     14.01 o 
   4   9 -11        8.20       -3.13      8.46 o 
   5   9 -11      117.79      101.92     21.01 o 
   6   9 -11       29.53       49.33     18.96 o 
  -4  10 -11       75.33       52.47      9.11 o 
  -3  10 -11      111.84      111.39      9.18 o 
  -2  10 -11      201.72      187.19     11.06 o 
  -1  10 -11       76.22       65.31      9.13 o 
   0  10 -11      162.44      137.73     16.50 o 
   1  10 -11      153.66      170.97     18.81 o 
   2  10 -11       28.48        7.88     14.26 o 
   3  10 -11       28.43       19.63     13.21 o 
   4  10 -11      330.07      333.21     26.53 o 
   5  10 -11       13.13       20.46     17.27 o 
  -3  11 -11      242.01      240.25     18.74 o 
  -2  11 -11      357.89      337.93     16.42 o 
  -1  11 -11      388.77      396.66     19.07 o 
   0  11 -11        9.02        6.90     13.88 o 
   1  11 -11      124.54      110.99     21.35 o 
   2  11 -11        7.40       18.94     18.05 o 
   3  11 -11       51.84       37.82     22.17 o 
   4  11 -11        0.52      -10.14     14.20 o 
  -1  12 -11        1.57       12.44     13.36 o 
   0  12 -11      188.83      208.44     24.17 o 
   1  12 -11      154.04      174.36     25.24 o 
   2  12 -11      119.98      155.62     26.85 o 
  -2 -11 -10      157.91      124.18     23.06 o 
  -1 -11 -10       34.75       34.25     17.63 o 
   0 -11 -10       11.97       -1.54     30.19 o 
   1 -11 -10       34.76       59.52     32.20 o 
   2 -11 -10      140.99      175.60     41.54 o 
   3 -11 -10       11.46       -3.03     30.03 o 
  -4 -10 -10       20.55        4.90     18.85 o 
  -3 -10 -10       13.07        8.43     20.78 o 
  -2 -10 -10       90.41       80.51     20.07 o 
  -1 -10 -10      172.13      169.96     22.19 o 
   0 -10 -10      356.29      362.33     39.29 o 
   1 -10 -10       12.93      -11.04     21.90 o 
   2 -10 -10       50.20       91.45     33.51 o 
   3 -10 -10       37.63       33.77     28.54 o 
   4 -10 -10       68.95       79.28     33.52 o 
  -4  -9 -10       62.77       19.60     14.24 o 
  -3  -9 -10      118.06      117.78     22.29 o 
  -2  -9 -10       38.25       23.37     15.43 o 
  -1  -9 -10      197.02      210.86     22.09 o 
   0  -9 -10        7.95      -11.02     18.95 o 
   1  -9 -10      221.12      185.36     34.81 o 
   2  -9 -10       72.12       59.28     27.68 o 
   3  -9 -10      190.08      185.21     35.58 o 
   4  -9 -10      117.26      115.62     23.30 o 
   5  -9 -10       88.41       88.20     22.72 o 
  -5  -8 -10      102.12      107.83     22.71 o 
  -4  -8 -10      124.62      149.17     31.23 o 
  -3  -8 -10      254.24      249.09     26.28 o 
  -2  -8 -10     1203.38     1035.72     36.04 o 
  -1  -8 -10       16.64       30.30     11.99 o 
   0  -8 -10       85.51       94.47     15.63 o 
   1  -8 -10       92.34       74.21     13.93 o 
   2  -8 -10      393.75      351.95     19.28 o 
   3  -8 -10       54.17       52.97     25.61 o 
   4  -8 -10      136.72      149.74     22.47 o 
   5  -8 -10        6.67        6.76     34.88 o 
   6  -8 -10       64.34       38.22     25.45 o 
  -6  -7 -10       72.08       82.82     21.99 o 
  -5  -7 -10       44.49       76.72     26.06 o 
  -4  -7 -10       32.72       39.59     19.43 o 
  -3  -7 -10      222.60      242.00     23.04 o 
  -2  -7 -10      232.35      201.33     17.45 o 
  -1  -7 -10      339.66      353.58     20.34 o 
   0  -7 -10      164.49      152.91     14.98 o 
   1  -7 -10      205.68      157.79     20.78 o 
   2  -7 -10      314.60      298.64     15.25 o 
   3  -7 -10      363.75      374.14     20.95 o 
   4  -7 -10      180.11      193.25     16.33 o 
   5  -7 -10       83.97      118.59     21.49 o 
   6  -7 -10       49.24       13.27     20.30 o 
  -6  -6 -10      200.06      213.68     37.82 o 
  -5  -6 -10       52.33       50.50     24.61 o 
  -4  -6 -10       10.53       18.82     16.89 o 
  -3  -6 -10      286.97      288.36     49.77 o 
  -2  -6 -10      502.91      493.56     26.91 o 
  -1  -6 -10       51.33       54.84     11.54 o 
   0  -6 -10      475.10      453.83     20.69 o 
   1  -6 -10      445.95      439.10     21.50 o 
   2  -6 -10      388.98      383.79     16.18 o 
   3  -6 -10      157.05      163.66     11.99 o 
   4  -6 -10      421.54      434.37     18.46 o 
   5  -6 -10      198.11      192.10     18.11 o 
   6  -6 -10      117.74      130.98     34.49 o 
   7  -6 -10      128.14       95.19     29.79 o 
  -7  -5 -10       34.96       20.72     17.28 o 
  -6  -5 -10      546.52      571.14     52.48 o 
  -5  -5 -10      725.92      732.23     52.96 o 
  -4  -5 -10      293.87      265.78     22.53 o 
  -3  -5 -10      118.41      110.92     16.53 o 
  -2  -5 -10       58.79       59.50     21.59 o 
  -1  -5 -10     1033.33      958.25     42.33 o 
   0  -5 -10      663.54      661.58     36.34 o 
   1  -5 -10      222.77      216.27     12.13 o 
   2  -5 -10      526.73      534.18     22.59 o 
   3  -5 -10       62.72       55.39      8.91 o 
   4  -5 -10        9.40       10.72      7.76 o 
   5  -5 -10       87.01       88.21     20.40 o 
   6  -5 -10       50.31       68.34     15.77 o 
   7  -5 -10      131.02      122.31     19.80 o 
  -7  -4 -10      342.17      299.58     42.50 o 
  -6  -4 -10      170.45      150.74     31.40 o 
  -5  -4 -10      814.04      735.78     51.76 o 
  -4  -4 -10      369.21      360.16     20.76 o 
  -3  -4 -10      754.79      758.39     55.27 o 
  -2  -4 -10      394.18      405.23     31.05 o 
  -1  -4 -10      878.12      959.54     45.48 o 
   0  -4 -10     1374.57     1379.54     29.71 o 
   1  -4 -10      336.40      354.99     13.93 o 
   2  -4 -10      214.02      211.45     14.01 o 
   3  -4 -10      489.99      541.91     18.18 o 
   4  -4 -10      374.91      370.57     16.33 o 
   5  -4 -10      444.67      415.34     20.57 o 
   6  -4 -10       77.05       95.57     17.42 o 
   7  -4 -10      145.17      124.72     20.35 o 
   8  -4 -10        7.81       47.28     18.22 o 
  -7  -3 -10      180.20      180.82     35.20 o 
  -6  -3 -10      205.50      118.85     29.77 o 
  -5  -3 -10      327.57      379.40     23.86 o 
  -4  -3 -10       79.52       99.51     40.26 o 
  -3  -3 -10      403.92      412.99     16.87 o 
  -2  -3 -10      185.21      176.11     12.61 o 
  -1  -3 -10     1540.32     1459.48     57.61 o 
   0  -3 -10      124.52      120.93      9.76 o 
   1  -3 -10      157.19      178.13     11.94 o 
   2  -3 -10     1586.36     1544.26     30.75 o 
   3  -3 -10      141.89      144.03     10.19 o 
   4  -3 -10      339.49      354.45     17.87 o 
   5  -3 -10      322.31      292.46     21.47 o 
   6  -3 -10       99.56       93.30     17.09 o 
   7  -3 -10      389.88      417.97     38.26 o 
   8  -3 -10       31.65       23.57     16.19 o 
  -7  -2 -10        3.24        1.10     19.64 o 
  -6  -2 -10        7.71        7.92     19.21 o 
  -5  -2 -10       53.85       62.78     14.72 o 
  -4  -2 -10      524.06      512.20     20.08 o 
  -3  -2 -10       69.57       82.29     10.08 o 
  -2  -2 -10      718.22      680.11     19.27 o 
  -1  -2 -10      843.04      892.44     53.56 o 
   0  -2 -10      912.13      920.48     28.12 o 
   1  -2 -10      814.69      858.11     21.88 o 
   2  -2 -10      599.98      561.57     15.62 o 
   3  -2 -10       55.16       62.72     14.19 o 
   4  -2 -10      789.23      825.54     25.32 o 
   5  -2 -10      214.10      210.49     14.59 o 
   6  -2 -10       63.73       66.74     16.13 o 
   7  -2 -10       63.38       82.36     18.39 o 
   8  -2 -10      268.91      265.11     27.87 o 
  -8  -1 -10       45.05       36.53     36.15 o 
  -7  -1 -10       80.06       55.26     23.58 o 
  -6  -1 -10       50.80       65.19     24.23 o 
  -5  -1 -10      269.22      278.71     25.97 o 
  -4  -1 -10       84.07       80.48     10.73 o 
  -3  -1 -10      588.50      552.73     38.01 o 
  -2  -1 -10      327.42      351.37     21.66 o 
  -1  -1 -10     1113.73     1127.16     24.43 o 
   0  -1 -10     1060.77     1170.35     20.73 o 
   1  -1 -10     3756.86     3509.67     61.81 o 
   2  -1 -10      371.27      363.80     13.56 o 
   3  -1 -10      529.52      567.32     19.10 o 
   4  -1 -10      331.43      375.02     16.77 o 
   5  -1 -10       80.24       94.29     15.15 o 
   6  -1 -10      105.09      120.97     18.38 o 
   7  -1 -10       46.56       16.11     13.90 o 
   8  -1 -10       16.81       18.41     17.20 o 
  -8   0 -10      375.81      371.53     31.79 o 
  -7   0 -10        2.01       16.82     19.06 o 
  -6   0 -10     1384.30     1354.56     68.91 o 
  -5   0 -10        1.09        5.51     14.53 o 
  -4   0 -10     1350.64     1451.68     42.27 o 
  -3   0 -10       22.71       23.49      6.21 o 
  -2   0 -10     2916.23     3097.51     46.25 o 
  -1   0 -10       20.79       25.44      3.90 o 
   0   0 -10      600.79      611.74     11.86 o 
   1   0 -10        7.79        5.20      2.89 o 
   2   0 -10      923.84      926.46     21.60 o 
   3   0 -10        7.49       18.49      4.78 o 
   4   0 -10        8.51       61.25     14.51 o 
   5   0 -10       12.03        9.48     11.67 o 
   6   0 -10     1789.37     1590.73     54.77 o 
   7   0 -10        0.57        0.49     13.40 o 
   8   0 -10       98.50      101.45     22.57 o 
  -8   1 -10       62.96       44.60     25.17 o 
  -7   1 -10       58.57       63.11     16.97 o 
  -6   1 -10       18.65       15.40     16.39 o 
  -5   1 -10      368.74      366.32     22.00 o 
  -4   1 -10      110.79      128.51     10.59 o 
  -3   1 -10      300.77      291.71     10.75 o 
  -2   1 -10      536.12      565.10     13.52 o 
  -1   1 -10       10.40       22.33      9.46 o 
   0   1 -10      246.33      273.72      7.94 o 
   1   1 -10     2530.94     2326.68     35.90 o 
   2   1 -10      372.22      360.87     12.92 o 
   3   1 -10      795.10      782.91     19.98 o 
   4   1 -10      156.92      164.66      9.33 o 
   5   1 -10      167.78      175.68     26.80 o 
   6   1 -10       58.43       45.66     22.84 o 
   7   1 -10      157.93      157.29     22.77 o 
   8   1 -10       41.75       17.85     17.92 o 
  -8   2 -10       52.26       58.53     18.21 o 
  -7   2 -10        5.24      -21.33     16.10 o 
  -6   2 -10      173.41      164.05     18.30 o 
  -5   2 -10       37.53       41.37      9.02 o 
  -4   2 -10      933.14      929.49     18.74 o 
  -3   2 -10       15.05       16.25      5.12 o 
  -2   2 -10      485.33      463.07     10.09 o 
  -1   2 -10      689.40      705.97     12.44 o 
   0   2 -10     1477.17     1455.02     20.99 o 
   1   2 -10       92.24       76.37      5.94 o 
   2   2 -10     3429.69     3398.95     58.11 o 
   3   2 -10      128.63      124.55      9.31 o 
   4   2 -10      585.30      579.01     17.06 o 
   5   2 -10      111.11      123.40     15.97 o 
   6   2 -10      138.42      123.41     15.27 o 
   7   2 -10      110.15       81.63     25.07 o 
   8   2 -10      115.41      119.56     23.08 o 
  -7   3 -10      298.29      311.48     33.73 o 
  -6   3 -10      151.09      145.87     22.69 o 
  -5   3 -10      726.63      744.74     23.32 o 
  -4   3 -10      143.34      148.02      6.64 o 
  -3   3 -10      326.70      310.79     12.53 o 
  -2   3 -10       52.08       76.21      6.56 o 
  -1   3 -10     1905.44     1700.69     28.23 o 
   0   3 -10        2.84        0.43      3.02 o 
   1   3 -10      358.45      353.19     10.98 o 
   2   3 -10     1737.43     1767.14     35.81 o 
   3   3 -10        6.98       20.46      8.08 o 
   4   3 -10       93.03       88.01      9.13 o 
   5   3 -10      596.87      560.08     44.90 o 
   6   3 -10       42.52       41.44     10.55 o 
   7   3 -10       80.40       95.00     19.80 o 
   8   3 -10      150.40      116.27     32.64 o 
  -7   4 -10      949.96      848.51     50.77 o 
  -6   4 -10       74.52      110.76     21.24 o 
  -5   4 -10       84.82       88.53     11.30 o 
  -4   4 -10       49.09       39.99      5.86 o 
  -3   4 -10      495.73      468.22     13.35 o 
  -2   4 -10      223.49      227.96      7.77 o 
  -1   4 -10      741.44      769.36     24.26 o 
   0   4 -10      862.06      822.39     16.67 o 
   1   4 -10      325.31      331.11      9.53 o 
   2   4 -10      417.07      433.46     14.42 o 
   3   4 -10      296.49      319.35     11.30 o 
   4   4 -10      216.91      229.68     13.95 o 
   5   4 -10      204.04      207.53     16.66 o 
   6   4 -10      135.14      125.17     29.31 o 
   7   4 -10      282.04      234.55     26.13 o 
   8   4 -10      124.75      109.26     24.35 o 
  -7   5 -10      262.94      292.11     30.06 o 
  -6   5 -10       68.13       56.71     19.38 o 
  -5   5 -10      484.15      489.02     30.88 o 
  -4   5 -10      225.54      215.41      9.66 o 
  -3   5 -10      103.82      112.83      6.42 o 
  -2   5 -10      846.50      833.76     15.44 o 
  -1   5 -10      244.16      253.39      8.16 o 
   0   5 -10       37.76       39.77      5.42 o 
   1   5 -10      223.98      204.23      7.14 o 
   2   5 -10      168.86      190.59      8.62 o 
   3   5 -10      312.83      309.47     11.14 o 
   4   5 -10       19.49       33.98      6.93 o 
   5   5 -10      250.55      258.37     17.59 o 
   6   5 -10       69.34       74.32     19.23 o 
   7   5 -10       95.15       74.81     22.56 o 
   8   5 -10        2.62       -0.18     17.85 o 
  -7   6 -10       14.86       23.86     19.74 o 
  -6   6 -10      211.75      235.50     25.15 o 
  -5   6 -10      231.64      227.27     15.37 o 
  -4   6 -10      565.92      614.85     38.08 o 
  -3   6 -10      512.27      502.78     12.73 o 
  -2   6 -10      157.96      166.50      6.50 o 
  -1   6 -10      631.00      646.33     17.73 o 
   0   6 -10      354.84      333.09     11.66 o 
   1   6 -10       83.08       99.18      5.65 o 
   2   6 -10      243.34      257.01      9.13 o 
   3   6 -10      344.19      341.91     12.38 o 
   4   6 -10      116.14      110.66      8.88 o 
   5   6 -10      232.54      250.19     24.43 o 
   6   6 -10       47.30       15.79     28.23 o 
   7   6 -10      231.74      200.94     27.03 o 
  -6   7 -10        7.91      -10.08     13.35 o 
  -5   7 -10      156.57      178.78     13.85 o 
  -4   7 -10      100.17      111.87     15.74 o 
  -3   7 -10        5.10       18.67      5.81 o 
  -2   7 -10       54.39       56.14      5.51 o 
  -1   7 -10      272.24      249.11     10.56 o 
   0   7 -10      631.60      606.01     15.05 o 
   1   7 -10      698.00      616.33     11.95 o 
   2   7 -10       26.63       30.13      6.73 o 
   3   7 -10      852.81      804.01     18.92 o 
   4   7 -10        6.62       -1.38      7.91 o 
   5   7 -10       66.99       73.58     17.89 o 
   6   7 -10      241.40      221.24     26.40 o 
   7   7 -10       38.03       17.95     18.22 o 
  -6   8 -10      147.32      192.54     22.96 o 
  -5   8 -10       58.62       52.82      9.81 o 
  -4   8 -10      779.84      732.90     23.31 o 
  -3   8 -10      135.87      120.06     10.46 o 
  -2   8 -10       26.85       24.81      5.07 o 
  -1   8 -10        3.80       -0.42      6.06 o 
   0   8 -10     1303.58     1275.64     30.54 o 
   1   8 -10      114.20       94.87      8.47 o 
   2   8 -10      397.75      345.58     12.71 o 
   3   8 -10       90.28       81.12     10.96 o 
   4   8 -10      267.72      262.05     14.72 o 
   5   8 -10      386.58      362.53     24.60 o 
   6   8 -10      887.33      832.75     45.55 o 
  -5   9 -10      168.19      149.31     12.46 o 
  -4   9 -10      203.10      198.24     11.16 o 
  -3   9 -10       78.05       87.68     17.94 o 
  -2   9 -10      119.09      120.24      8.33 o 
  -1   9 -10       21.95       23.66     15.58 o 
   0   9 -10       27.23       15.26      7.87 o 
   1   9 -10       64.26       55.18     10.44 o 
   2   9 -10       35.68       30.26     14.68 o 
   3   9 -10      285.77      285.20     16.83 o 
   4   9 -10       57.30       54.64     10.65 o 
   5   9 -10       38.29       37.83     20.20 o 
   6   9 -10       43.34       83.81     22.19 o 
  -4  10 -10       62.41       43.93     10.92 o 
  -3  10 -10      104.67       96.15      7.85 o 
  -2  10 -10      154.55      129.68     11.55 o 
  -1  10 -10       94.55       88.60      9.51 o 
   0  10 -10      135.99      156.10     13.98 o 
   1  10 -10      164.99      168.48     18.94 o 
   2  10 -10       32.27       12.73     10.48 o 
   3  10 -10      100.81       98.36     15.31 o 
   4  10 -10      330.31      323.99     26.17 o 
   5  10 -10      105.53       90.11     21.71 o 
  -3  11 -10      266.76      268.06     13.11 o 
  -2  11 -10       44.87       38.07      8.52 o 
  -1  11 -10      327.98      299.82     16.01 o 
   0  11 -10       95.48       80.79     17.17 o 
   1  11 -10      265.62      331.11     29.01 o 
   2  11 -10       57.16       53.59     19.84 o 
   3  11 -10       57.09       66.60     19.67 o 
   4  11 -10        6.91        8.49     14.71 o 
  -2  12 -10       10.64       18.30      8.89 o 
  -1  12 -10      228.38      246.43     22.75 o 
   0  12 -10      195.61      237.21     24.60 o 
   1  12 -10      123.13      150.69     24.65 o 
   2  12 -10        2.82        1.91     18.86 o 
  -2 -11  -9       14.75        8.80     16.73 o 
  -1 -11  -9      212.68      176.91     23.59 o 
   0 -11  -9        8.97       15.12     28.43 o 
   1 -11  -9      108.01      188.82     42.78 o 
   2 -11  -9       26.39        9.64     26.74 o 
   3 -11  -9       35.74       62.00     33.77 o 
  -4 -10  -9       46.64       49.43     21.49 o 
  -3 -10  -9       45.83       59.84     20.05 o 
  -2 -10  -9      263.23      277.86     26.98 o 
  -1 -10  -9       21.65       26.54     15.75 o 
   0 -10  -9      467.71      426.69     27.19 o 
   1 -10  -9       80.19       72.25     30.28 o 
   2 -10  -9       67.36       81.40     31.73 o 
   3 -10  -9      129.57      116.59     37.32 o 
   4 -10  -9       59.19       63.67     33.99 o 
  -5  -9  -9      169.27      157.30     24.43 o 
  -4  -9  -9      159.83      159.09     20.23 o 
  -3  -9  -9       32.03       48.49     19.05 o 
  -2  -9  -9      108.12       99.02     19.22 o 
  -1  -9  -9       58.12       86.83     28.48 o 
   0  -9  -9      111.11      136.35     17.34 o 
   1  -9  -9      354.74      347.07     50.34 o 
   2  -9  -9        4.97       18.35     23.92 o 
   3  -9  -9      315.43      319.97     29.91 o 
   4  -9  -9       41.90       61.52     18.62 o 
   5  -9  -9      152.40      152.12     57.22 o 
  -5  -8  -9       45.88       19.22     15.77 o 
  -4  -8  -9      452.16      453.98     44.42 o 
  -3  -8  -9       58.01       56.18     14.29 o 
  -2  -8  -9      161.50      153.95     16.91 o 
  -1  -8  -9       87.36       87.76     16.25 o 
   0  -8  -9      697.42      641.82     31.26 o 
   1  -8  -9       22.60       46.55     10.54 o 
   2  -8  -9      427.22      411.42     40.25 o 
   3  -8  -9       25.46       31.44     15.85 o 
   4  -8  -9     1068.77     1024.55     46.70 o 
   5  -8  -9      197.98      207.38     26.49 o 
   6  -8  -9      232.00      245.38     38.94 o 
  -6  -7  -9       66.64       51.46     19.10 o 
  -5  -7  -9      175.34      168.55     33.70 o 
  -4  -7  -9       96.04       93.56     33.32 o 
  -3  -7  -9       44.75       76.07     16.31 o 
  -2  -7  -9       65.79       54.08     12.46 o 
  -1  -7  -9       60.65       43.85     21.97 o 
   0  -7  -9       12.82       -0.96      8.96 o 
   1  -7  -9        6.23        6.41     13.76 o 
   2  -7  -9       81.50       78.56      9.71 o 
   3  -7  -9      665.65      625.60     28.03 o 
   4  -7  -9      109.94      116.37     16.50 o 
   5  -7  -9      270.88      306.63     28.01 o 
   6  -7  -9       55.00       49.28     24.61 o 
   7  -7  -9      105.76       81.57     29.76 o 
  -6  -6  -9      103.29      100.94     20.67 o 
  -5  -6  -9       21.13        3.16     18.48 o 
  -4  -6  -9      129.36      119.44     18.30 o 
  -3  -6  -9      236.29      254.77     21.89 o 
  -2  -6  -9      130.51      109.54     16.43 o 
  -1  -6  -9      292.68      264.78     17.72 o 
   0  -6  -9      237.02      243.23     23.11 o 
   1  -6  -9      203.75      192.28     12.21 o 
   2  -6  -9      301.15      254.84     13.28 o 
   3  -6  -9      105.32      125.18     10.72 o 
   4  -6  -9      874.13      823.98     44.22 o 
   5  -6  -9      182.02      194.05     15.90 o 
   6  -6  -9      149.25      174.66     19.54 o 
   7  -6  -9       15.21       21.46     20.94 o 
  -7  -5  -9       40.89       30.51     18.18 o 
  -6  -5  -9       58.05       47.69     24.09 o 
  -5  -5  -9      452.23      464.18     43.90 o 
  -4  -5  -9      250.86      265.29     21.89 o 
  -3  -5  -9      253.19      256.99     21.05 o 
  -2  -5  -9      430.76      456.76     24.84 o 
  -1  -5  -9      473.08      420.14     23.05 o 
   0  -5  -9       17.89       35.22      9.01 o 
   1  -5  -9      539.07      534.07     17.64 o 
   2  -5  -9      223.03      239.02     12.42 o 
   3  -5  -9      257.83      266.06     13.48 o 
   4  -5  -9       42.24       28.32      8.58 o 
   5  -5  -9      160.14      139.67     24.10 o 
   6  -5  -9       63.84       57.96     14.97 o 
   7  -5  -9       51.56       38.98     19.50 o 
  -7  -4  -9      130.47      151.72     24.67 o 
  -6  -4  -9      304.83      263.53     36.94 o 
  -5  -4  -9     1446.85     1352.91     70.87 o 
  -4  -4  -9       44.49       58.09     12.55 o 
  -3  -4  -9      270.88      233.42     24.92 o 
  -2  -4  -9      110.32      108.49     18.97 o 
  -1  -4  -9      932.73     1017.86     46.45 o 
   0  -4  -9     1151.80     1095.55     25.08 o 
   1  -4  -9     1289.87     1287.12     27.47 o 
   2  -4  -9      171.00      185.61     10.64 o 
   3  -4  -9     1045.03     1071.32     25.63 o 
   4  -4  -9      255.90      271.73     14.17 o 
   5  -4  -9       61.47       49.08     13.18 o 
   6  -4  -9      283.51      314.75     23.86 o 
   7  -4  -9        2.65        2.03     13.79 o 
   8  -4  -9      322.86      374.54     31.08 o 
  -7  -3  -9      416.55      319.05     41.90 o 
  -6  -3  -9       12.36       40.21     20.84 o 
  -5  -3  -9      150.95      138.21     17.01 o 
  -4  -3  -9      151.58      154.55     23.34 o 
  -3  -3  -9      408.99      379.51     15.96 o 
  -2  -3  -9      513.21      508.77     35.54 o 
  -1  -3  -9     1607.74     1460.02     56.30 o 
   0  -3  -9      187.70      213.57     11.52 o 
   1  -3  -9      134.56      155.77      9.02 o 
   2  -3  -9     1024.37     1061.09     23.43 o 
   3  -3  -9        5.25       18.25      6.72 o 
   4  -3  -9      191.98      193.85     13.73 o 
   5  -3  -9      601.37      583.28     28.94 o 
   6  -3  -9        7.67       18.86     12.16 o 
   7  -3  -9      134.60      144.19     20.73 o 
   8  -3  -9       99.75       85.23     20.10 o 
  -8  -2  -9       54.28       60.83     25.22 o 
  -7  -2  -9        9.77       -4.99     20.65 o 
  -6  -2  -9      189.55      132.91     27.26 o 
  -5  -2  -9       43.94       42.05     13.47 o 
  -4  -2  -9      731.02      746.81     24.02 o 
  -3  -2  -9       21.66       32.42      7.99 o 
  -2  -2  -9      562.99      518.74     16.07 o 
  -1  -2  -9      787.11      785.45     22.59 o 
   0  -2  -9     1237.74     1246.75     53.35 o 
   1  -2  -9      156.36      145.69      8.91 o 
   2  -2  -9     3216.07     3010.26     48.81 o 
   3  -2  -9      107.52      120.89      8.74 o 
   4  -2  -9      536.14      550.70     20.50 o 
   5  -2  -9       91.89       99.24     14.93 o 
   6  -2  -9      127.87      126.81     18.15 o 
   7  -2  -9      165.54      182.87     22.56 o 
   8  -2  -9      171.38      168.23     24.26 o 
  -8  -1  -9        9.16       10.44     32.28 o 
  -7  -1  -9       20.32       24.58     21.93 o 
  -6  -1  -9       37.01       49.25     22.36 o 
  -5  -1  -9      778.02      698.12     45.97 o 
  -4  -1  -9      338.77      360.12     26.50 o 
  -3  -1  -9      306.67      323.34     14.18 o 
  -2  -1  -9      644.11      624.47     17.97 o 
  -1  -1  -9      708.10      707.44     17.50 o 
   0  -1  -9      388.45      381.41     11.69 o 
   1  -1  -9      508.74      537.03     15.30 o 
   2  -1  -9      609.66      631.39     17.92 o 
   3  -1  -9     1868.96     1831.55     53.14 o 
   4  -1  -9      565.18      572.26     20.23 o 
   5  -1  -9      321.11      344.00     23.06 o 
   6  -1  -9       12.34       20.12     13.62 o 
   7  -1  -9       48.55       38.90     15.69 o 
   8  -1  -9       57.65       39.21     18.53 o 
  -8   0  -9      239.38      190.96     29.35 o 
  -7   0  -9        0.60       -4.64     15.22 o 
  -6   0  -9      588.29      595.18     30.74 o 
  -5   0  -9       18.92       23.88     11.69 o 
  -4   0  -9      107.71      175.19     15.31 o 
  -3   0  -9       11.25       15.55      5.70 o 
  -2   0  -9     1535.31     1504.40     29.57 o 
  -1   0  -9        3.15        2.42      3.61 o 
   0   0  -9     2474.25     2695.63     35.09 o 
   1   0  -9        0.24       -3.59      2.76 o 
   2   0  -9     2596.16     2505.85     51.15 o 
   3   0  -9        9.79       11.05      4.28 o 
   4   0  -9     4593.26     4736.80     85.12 o 
   5   0  -9        5.05       -3.08     10.57 o 
   6   0  -9     1492.89     1510.09     60.13 o 
   7   0  -9        6.84        8.87     14.14 o 
   8   0  -9      885.35      796.76     43.57 o 
  -8   1  -9       19.97       18.94     16.20 o 
  -7   1  -9       42.75       48.44     16.08 o 
  -6   1  -9        7.36       10.25     11.80 o 
  -5   1  -9      777.04      818.32     35.71 o 
  -4   1  -9      168.69      167.10      9.66 o 
  -3   1  -9     1003.45     1129.29     24.74 o 
  -2   1  -9      545.16      531.75     14.11 o 
  -1   1  -9     1208.96     1177.86     28.00 o 
   0   1  -9      462.92      479.03     10.00 o 
   1   1  -9     2438.21     2428.49     36.67 o 
   2   1  -9      163.55      169.68      8.68 o 
   3   1  -9     1255.43     1299.91     27.54 o 
   4   1  -9      565.53      556.70     17.47 o 
   5   1  -9      666.55      709.62     31.16 o 
   6   1  -9      262.79      322.01     24.48 o 
   7   1  -9      270.96      287.70     30.56 o 
   8   1  -9       45.15       77.39     16.59 o 
  -8   2  -9      154.73      113.11     27.91 o 
  -7   2  -9       29.83       37.48     20.61 o 
  -6   2  -9       43.56       43.50     10.98 o 
  -5   2  -9      151.42      141.15     10.10 o 
  -4   2  -9      853.24      865.96     20.28 o 
  -3   2  -9      240.90      242.76      7.93 o 
  -2   2  -9      995.78      972.05     18.78 o 
  -1   2  -9       51.38       47.64      3.68 o 
   0   2  -9     2911.73     3115.48     35.75 o 
   1   2  -9      576.45      547.64     12.86 o 
   2   2  -9     1064.13      960.06     22.13 o 
   3   2  -9      245.70      232.75     11.82 o 
   4   2  -9      387.10      451.72     20.54 o 
   5   2  -9       47.11       48.79      9.76 o 
   6   2  -9      176.22      181.18     10.99 o 
   7   2  -9       21.39        9.80     14.66 o 
   8   2  -9      236.83      253.97     28.13 o 
  -8   3  -9      205.94      249.24     25.45 o 
  -7   3  -9       55.40       44.36     19.96 o 
  -6   3  -9      149.51      150.33     31.58 o 
  -5   3  -9      195.72      207.60     10.67 o 
  -4   3  -9      580.07      587.93     11.55 o 
  -3   3  -9      104.97       98.44      6.08 o 
  -2   3  -9     1393.80     1372.70     23.30 o 
  -1   3  -9     1305.17     1274.47     25.02 o 
   0   3  -9      481.82      497.00      8.06 o 
   1   3  -9     1100.21     1063.05     18.38 o 
   2   3  -9      929.83      961.07     22.85 o 
   3   3  -9      303.42      287.49     13.15 o 
   4   3  -9      151.11      158.57     13.70 o 
   5   3  -9      232.88      226.22     29.95 o 
   6   3  -9      236.81      221.42     15.58 o 
   7   3  -9      185.89      167.82     23.41 o 
   8   3  -9       13.65        9.35     24.43 o 
  -7   4  -9      328.09      316.83     36.25 o 
  -6   4  -9       83.11      107.28     20.59 o 
  -5   4  -9      901.00      855.55     21.66 o 
  -4   4  -9      470.64      486.40     12.56 o 
  -3   4  -9      338.91      337.28      9.34 o 
  -2   4  -9      200.15      207.20      8.51 o 
  -1   4  -9      577.10      597.39     10.41 o 
   0   4  -9      808.82      780.80     14.52 o 
   1   4  -9      933.59     1043.48     17.47 o 
   2   4  -9      500.12      519.46     20.52 o 
   3   4  -9     1808.36     1854.28     29.96 o 
   4   4  -9      681.46      663.80     19.93 o 
   5   4  -9      365.56      342.32     21.86 o 
   6   4  -9      140.37      130.89     20.32 o 
   7   4  -9       27.57       46.61     26.95 o 
   8   4  -9       99.31       72.18     21.47 o 
  -7   5  -9      254.83      291.83     22.68 o 
  -6   5  -9      160.03      179.07     22.60 o 
  -5   5  -9       72.07       64.50     21.19 o 
  -4   5  -9      323.21      299.71     11.28 o 
  -3   5  -9      205.96      213.02      6.93 o 
  -2   5  -9      254.47      250.75      6.42 o 
  -1   5  -9      399.94      416.00      9.68 o 
   0   5  -9      277.88      303.23     11.48 o 
   1   5  -9      150.38      153.87      6.07 o 
   2   5  -9      253.08      267.04      9.56 o 
   3   5  -9      102.91      115.70      7.81 o 
   4   5  -9      223.13      223.28     10.47 o 
   5   5  -9       86.46       97.33     18.38 o 
   6   5  -9       42.60       49.67     16.21 o 
   7   5  -9      266.17      283.19     29.22 o 
   8   5  -9        6.50       23.55     18.77 o 
  -7   6  -9       77.44       85.43     15.74 o 
  -6   6  -9       27.47       13.94     10.38 o 
  -5   6  -9       58.50       69.34     10.68 o 
  -4   6  -9      521.50      481.47     23.53 o 
  -3   6  -9      173.43      163.18      7.25 o 
  -2   6  -9      277.95      265.26      8.90 o 
  -1   6  -9      333.56      378.92      8.83 o 
   0   6  -9      413.74      424.88     11.68 o 
   1   6  -9     1202.38     1208.58     17.12 o 
   2   6  -9      225.51      228.21      8.71 o 
   3   6  -9       57.78       50.61      7.21 o 
   4   6  -9      318.38      300.63     12.26 o 
   5   6  -9      170.48      162.95     15.88 o 
   6   6  -9       80.87       81.66     19.76 o 
   7   6  -9        2.54       55.55     19.47 o 
  -6   7  -9       77.80       47.90     17.33 o 
  -5   7  -9      281.48      260.55     14.95 o 
  -4   7  -9      320.07      291.23     14.40 o 
  -3   7  -9      414.39      408.49     10.82 o 
  -2   7  -9      268.79      269.10     10.41 o 
  -1   7  -9       64.86       92.61      6.89 o 
   0   7  -9        9.41        7.63      5.10 o 
   1   7  -9      635.70      639.10     16.36 o 
   2   7  -9       99.73       99.21      8.02 o 
   3   7  -9      272.21      254.88     11.54 o 
   4   7  -9       22.77       19.07      8.13 o 
   5   7  -9      305.01      320.38     22.75 o 
   6   7  -9       32.22       41.25     17.47 o 
   7   7  -9       10.58      -20.65     14.06 o 
  -6   8  -9      211.35      231.67     24.00 o 
  -5   8  -9       96.23      106.50     10.91 o 
  -4   8  -9      459.72      436.33     14.22 o 
  -3   8  -9      120.29      136.06     29.55 o 
  -2   8  -9      838.41      724.34     29.53 o 
  -1   8  -9       94.26       96.57      7.79 o 
   0   8  -9      236.20      245.82     12.68 o 
   1   8  -9       14.80        7.14      6.18 o 
   2   8  -9     1113.42     1031.24     22.67 o 
   3   8  -9      591.14      572.16     17.00 o 
   4   8  -9      134.67      156.84     18.26 o 
   5   8  -9      299.65      337.59     27.05 o 
   6   8  -9      221.05      213.29     37.45 o 
  -5   9  -9      235.69      225.85     31.08 o 
  -4   9  -9        8.43        3.50      5.32 o 
  -3   9  -9      157.88      122.68     30.52 o 
  -2   9  -9       80.84       68.95      9.55 o 
  -1   9  -9      128.52      149.62     24.87 o 
   0   9  -9       45.79       35.83      8.18 o 
   1   9  -9      208.38      204.22     17.91 o 
   2   9  -9       85.54       90.50     22.90 o 
   3   9  -9      298.26      301.75     17.08 o 
   4   9  -9       35.50       38.57     10.15 o 
   5   9  -9      348.23      334.30     25.42 o 
   6   9  -9       23.27       34.56     19.65 o 
  -5  10  -9       46.37       42.63      9.10 o 
  -4  10  -9      212.32      181.17     36.45 o 
  -3  10  -9       29.40       20.19     27.15 o 
  -2  10  -9      319.85      335.68     12.47 o 
  -1  10  -9      113.17      111.58     12.94 o 
   0  10  -9      157.85      147.86     12.22 o 
   1  10  -9      351.43      314.43     22.65 o 
   2  10  -9      122.43      134.08     14.74 o 
   3  10  -9      160.41      152.53     16.84 o 
   4  10  -9       38.81       32.90     15.12 o 
   5  10  -9      105.20      117.60     22.43 o 
  -2  11  -9       93.58      102.12     11.91 o 
  -1  11  -9       67.59       81.80     10.21 o 
   0  11  -9      102.55      110.56     17.92 o 
   1  11  -9      189.97      169.53     22.46 o 
   2  11  -9      307.12      302.10     22.03 o 
   3  11  -9        1.67       33.87     15.45 o 
   4  11  -9      116.46      132.95     20.64 o 
  -2  12  -9       39.17       55.47     15.68 o 
  -1  12  -9       15.39       20.92     13.63 o 
   0  12  -9       79.84       57.87     17.73 o 
   1  12  -9      333.80      357.53     32.21 o 
   2  12  -9      206.37      194.46     28.61 o 
   0 -12  -8       57.97       -3.38     28.43 o 
  -3 -11  -8       14.94       14.32     18.32 o 
  -2 -11  -8       66.68       28.31     17.45 o 
  -1 -11  -8      122.06      145.46     21.09 o 
   0 -11  -8      114.21      147.48     41.70 o 
   1 -11  -8      166.71      121.70     35.62 o 
   2 -11  -8      260.67      244.76     44.47 o 
   3 -11  -8      224.74      194.92     44.04 o 
  -4 -10  -8       21.65       -4.27     18.23 o 
  -3 -10  -8       92.30       91.66     28.33 o 
  -2 -10  -8       23.83       36.87     17.49 o 
  -1 -10  -8       73.72       63.52     17.37 o 
   0 -10  -8      124.73      133.26     18.03 o 
   1 -10  -8      289.98      272.31     41.98 o 
   2 -10  -8       12.65       24.88     26.63 o 
   3 -10  -8        3.98       -4.07     24.39 o 
   4 -10  -8       25.74       51.19     34.45 o 
  -5  -9  -8      317.84      292.19     29.26 o 
  -4  -9  -8        6.44       15.55     12.93 o 
  -3  -9  -8      451.27      387.92     63.99 o 
  -2  -9  -8       10.25       12.52     14.43 o 
  -1  -9  -8      249.31      221.67     21.58 o 
   0  -9  -8      180.22      247.72     27.73 o 
   1  -9  -8       14.22        8.81     10.07 o 
   2  -9  -8      111.37       95.47     30.85 o 
   3  -9  -8       96.52      101.81     32.75 o 
   4  -9  -8       29.00       49.21     18.39 o 
   5  -9  -8      204.66      176.71     26.54 o 
  -6  -8  -8      103.22      113.11     29.25 o 
  -5  -8  -8       68.74       79.73     19.58 o 
  -4  -8  -8       16.98       40.43     20.88 o 
  -3  -8  -8      195.60      186.74     18.28 o 
  -2  -8  -8       21.53       24.84     11.68 o 
  -1  -8  -8       71.56       72.08     12.95 o 
   0  -8  -8      158.50      149.60     14.71 o 
   1  -8  -8       64.39       55.56     15.83 o 
   2  -8  -8       36.94       22.29     12.00 o 
   3  -8  -8       66.30       64.59     17.30 o 
   4  -8  -8     1010.34      987.72     45.71 o 
   5  -8  -8      391.60      410.62     33.33 o 
   6  -8  -8      759.17      742.63     58.38 o 
  -6  -7  -8       19.01       30.96     18.22 o 
  -5  -7  -8      219.75      214.69     25.00 o 
  -4  -7  -8       52.40       54.33     24.69 o 
  -3  -7  -8      512.07      530.20     29.67 o 
  -2  -7  -8      196.77      197.97     20.56 o 
  -1  -7  -8      297.34      302.11     18.56 o 
   0  -7  -8       18.87       35.89      9.80 o 
   1  -7  -8      430.99      466.97     20.35 o 
   2  -7  -8      149.06      163.47     14.56 o 
   3  -7  -8      146.16      175.25     12.41 o 
   4  -7  -8       86.99       92.58     15.28 o 
   5  -7  -8      142.34      161.20     22.57 o 
   6  -7  -8       11.25       55.00     24.10 o 
   7  -7  -8      322.00      345.04     43.16 o 
  -7  -6  -8       11.32       13.40     17.99 o 
  -6  -6  -8      123.32      158.61     23.54 o 
  -5  -6  -8       80.26       63.43     25.01 o 
  -4  -6  -8        7.89        7.54     12.78 o 
  -3  -6  -8      197.18      173.56     28.37 o 
  -2  -6  -8       80.40       79.33     20.45 o 
  -1  -6  -8      217.56      247.38     27.88 o 
   0  -6  -8      309.20      275.70     15.69 o 
   1  -6  -8      385.96      386.03     15.74 o 
   2  -6  -8      118.77      133.71     10.31 o 
   3  -6  -8      187.26      189.71     11.95 o 
   4  -6  -8      189.87      202.42     13.19 o 
   5  -6  -8        0.51        2.35      9.06 o 
   6  -6  -8      192.88      198.95     19.86 o 
   7  -6  -8       16.22       -2.18     20.44 o 
  -7  -5  -8       54.79       56.51     19.26 o 
  -6  -5  -8       70.05       47.53     25.31 o 
  -5  -5  -8      517.68      533.31     46.41 o 
  -4  -5  -8       37.67       48.05     14.62 o 
  -3  -5  -8      137.27      131.59     16.65 o 
  -2  -5  -8       57.24       74.06     13.45 o 
  -1  -5  -8      409.43      375.25     21.25 o 
   0  -5  -8       80.25      113.30     11.17 o 
   1  -5  -8      489.10      450.21     16.13 o 
   2  -5  -8      379.31      368.29     14.53 o 
   3  -5  -8      479.26      459.90     16.57 o 
   4  -5  -8        8.97        8.48      7.64 o 
   5  -5  -8      466.29      437.60     32.13 o 
   6  -5  -8       59.28       40.96     13.84 o 
   7  -5  -8       21.63       31.84     14.44 o 
  -7  -4  -8      844.28      899.17     64.77 o 
  -6  -4  -8       45.49       56.46     24.22 o 
  -5  -4  -8      140.90      168.76     28.59 o 
  -4  -4  -8      102.17      120.31     14.00 o 
  -3  -4  -8      418.78      463.92     20.33 o 
  -2  -4  -8      170.89      185.76     21.22 o 
  -1  -4  -8      499.32      501.41     23.22 o 
   0  -4  -8      873.44      840.37     20.83 o 
   1  -4  -8      420.33      437.01     14.47 o 
   2  -4  -8      139.17      143.62     11.43 o 
   3  -4  -8      326.35      342.15     18.65 o 
   4  -4  -8      166.50      180.51     12.25 o 
   5  -4  -8      373.38      375.72     22.81 o 
   6  -4  -8      171.91      136.63     18.31 o 
   7  -4  -8      255.63      262.34     24.16 o 
   8  -4  -8       99.96      113.69     21.28 o 
  -8  -3  -8      140.85      136.86     29.51 o 
  -7  -3  -8      172.24      231.94     46.43 o 
  -6  -3  -8      259.62      189.59     31.55 o 
  -5  -3  -8      498.70      509.89     43.00 o 
  -4  -3  -8      517.89      543.91     20.92 o 
  -3  -3  -8      207.54      203.56     12.28 o 
  -2  -3  -8     1358.84     1340.83     34.58 o 
  -1  -3  -8     1450.97     1364.83     52.92 o 
   0  -3  -8       39.67       51.37      6.78 o 
   1  -3  -8      497.45      461.19     13.95 o 
   2  -3  -8      468.58      522.48     15.41 o 
   3  -3  -8       21.06       22.42      6.48 o 
   4  -3  -8       17.54       10.49      8.25 o 
   5  -3  -8      607.28      646.00     29.76 o 
   6  -3  -8       87.97      107.58     30.48 o 
   7  -3  -8      213.26      233.51     23.88 o 
   8  -3  -8        1.65       17.98     16.68 o 
  -8  -2  -8      109.65       87.78     24.50 o 
  -7  -2  -8       20.26       10.73     20.52 o 
  -6  -2  -8       36.06       56.65     22.17 o 
  -5  -2  -8      136.18      109.77     24.08 o 
  -4  -2  -8      826.59      850.81     25.10 o 
  -3  -2  -8      436.48      425.58     18.62 o 
  -2  -2  -8     1213.16     1149.64     25.47 o 
  -1  -2  -8      254.19      231.62     11.60 o 
   0  -2  -8     3319.09     3422.47     73.91 o 
   1  -2  -8      296.41      287.87     10.37 o 
   2  -2  -8     1133.93     1039.34     21.78 o 
   3  -2  -8      563.69      606.08     16.88 o 
   4  -2  -8      443.21      485.12     18.89 o 
   5  -2  -8       71.31       87.27     14.56 o 
   6  -2  -8      212.46      241.88     47.65 o 
   7  -2  -8        0.10       16.58     14.31 o 
   8  -2  -8      185.02      171.64     27.58 o 
  -8  -1  -8      179.77      102.58     35.76 o 
  -7  -1  -8      327.51      244.17     35.62 o 
  -6  -1  -8       99.36      122.75     17.12 o 
  -5  -1  -8      712.44      627.57     28.90 o 
  -4  -1  -8      181.31      175.22     15.83 o 
  -3  -1  -8      265.48      292.77     13.12 o 
  -2  -1  -8      321.38      344.39     20.23 o 
  -1  -1  -8      626.82      625.78     17.27 o 
   0  -1  -8      282.31      264.33     13.33 o 
   1  -1  -8     4449.86     4366.67     73.97 o 
   2  -1  -8      296.43      271.31      9.88 o 
   3  -1  -8     2266.65     2234.19     50.87 o 
   4  -1  -8      254.29      265.94     16.24 o 
   5  -1  -8      387.71      425.61     31.90 o 
   6  -1  -8      577.75      519.24     29.66 o 
   7  -1  -8      822.82      747.90     37.37 o 
   8  -1  -8       69.31       78.73     25.49 o 
  -8   0  -8       25.89       47.09     18.23 o 
  -7   0  -8        6.56      -18.86     12.57 o 
  -6   0  -8       15.98       37.32     14.39 o 
  -5   0  -8       10.86       17.13     11.02 o 
  -4   0  -8      766.79      817.22     24.34 o 
  -3   0  -8       14.64       25.37      9.47 o 
  -2   0  -8      399.46      363.87     10.66 o 
  -1   0  -8        2.66       -1.85      4.03 o 
   0   0  -8     3452.66     3567.71     46.61 o 
   1   0  -8       12.62       10.70      3.38 o 
   2   0  -8      220.69      235.18     14.72 o 
   3   0  -8        5.75        9.43      4.08 o 
   4   0  -8     6435.98     6412.43    129.78 o 
   5   0  -8       14.48       13.37      8.96 o 
   6   0  -8     1049.09     1066.20     33.99 o 
   7   0  -8       13.39       14.48     11.42 o 
   8   0  -8      997.56      996.36     50.06 o 
  -8   1  -8      113.12       94.22     20.27 o 
  -7   1  -8      438.93      424.36     30.24 o 
  -6   1  -8      149.49      149.91     14.47 o 
  -5   1  -8      416.35      379.82     18.03 o 
  -4   1  -8      374.96      391.07     11.05 o 
  -3   1  -8      244.21      267.37      8.70 o 
  -2   1  -8       17.64       14.55      4.40 o 
  -1   1  -8     1993.48     1898.24     28.45 o 
   0   1  -8       31.69       37.47      3.76 o 
   1   1  -8     3260.76     3075.30     44.48 o 
   2   1  -8      199.33      194.34      8.98 o 
   3   1  -8     1415.29     1351.24     21.49 o 
   4   1  -8      106.83      125.27     20.05 o 
   5   1  -8      247.55      226.46     38.38 o 
   6   1  -8      164.77      177.76     26.61 o 
   7   1  -8      654.80      621.06     29.36 o 
   8   1  -8       49.45       61.97     15.36 o 
  -8   2  -8      105.64      101.92     19.75 o 
  -7   2  -8       88.09       76.24     23.44 o 
  -6   2  -8      834.50      803.34     27.08 o 
  -5   2  -8       30.32       37.62      7.77 o 
  -4   2  -8      793.58      831.81     15.04 o 
  -3   2  -8      194.90      194.94      6.22 o 
  -2   2  -8      795.63      825.96     22.95 o 
  -1   2  -8      644.17      644.19     14.92 o 
   0   2  -8     5039.94     5391.00     66.99 o 
   1   2  -8      206.12      185.75      7.38 o 
   2   2  -8      862.40      925.11     21.38 o 
   3   2  -8       38.04       51.13      7.13 o 
   4   2  -8       11.42       24.53      6.86 o 
   5   2  -8      352.04      331.18     20.52 o 
   6   2  -8      137.13      141.21     10.09 o 
   7   2  -8      198.18      237.47     36.87 o 
   8   2  -8      115.16      111.57     39.89 o 
  -8   3  -8       97.80      100.48     19.23 o 
  -7   3  -8       34.05       59.72     15.01 o 
  -6   3  -8       51.56       23.47     12.77 o 
  -5   3  -8      177.67      204.38      9.14 o 
  -4   3  -8      491.91      511.66     11.79 o 
  -3   3  -8      367.59      356.05     10.50 o 
  -2   3  -8     1842.99     1958.01     27.01 o 
  -1   3  -8      793.95      794.00     13.48 o 
   0   3  -8     1923.43     2055.14     28.38 o 
   1   3  -8      589.43      593.57     11.21 o 
   2   3  -8      292.05      298.74     13.48 o 
   3   3  -8      800.56      834.57     16.58 o 
   4   3  -8      187.23      193.28     12.39 o 
   5   3  -8      264.44      260.55     15.77 o 
   6   3  -8       49.09       65.45     11.36 o 
   7   3  -8       42.06       51.17     17.44 o 
   8   3  -8       13.54       28.64     23.81 o 
  -7   4  -8      314.64      262.62     28.41 o 
  -6   4  -8       67.96       79.93     18.95 o 
  -5   4  -8      205.11      191.86     12.16 o 
  -4   4  -8      685.67      702.94     15.04 o 
  -3   4  -8      502.86      497.33     10.25 o 
  -2   4  -8      821.62      747.93     10.91 o 
  -1   4  -8     2642.40     2813.14     31.14 o 
   0   4  -8     1028.89     1012.59     16.81 o 
   1   4  -8     3447.79     3488.67     38.46 o 
   2   4  -8      347.92      362.56     10.47 o 
   3   4  -8      578.70      608.64     13.97 o 
   4   4  -8     1163.86     1095.37     25.72 o 
   5   4  -8      109.22      106.85     12.85 o 
   6   4  -8      269.27      286.20     25.83 o 
   7   4  -8       52.87       54.32     17.87 o 
   8   4  -8      522.01      529.49     39.21 o 
  -7   5  -8      373.25      410.45     25.13 o 
  -6   5  -8       73.19       89.89     18.34 o 
  -5   5  -8      122.71      130.00     10.46 o 
  -4   5  -8       12.15       12.45      5.60 o 
  -3   5  -8      174.37      171.93      5.89 o 
  -2   5  -8      101.23      108.93      4.64 o 
  -1   5  -8      671.69      667.54     10.98 o 
   0   5  -8      501.66      499.99     11.33 o 
   1   5  -8     1294.67     1271.31     16.10 o 
   2   5  -8      145.80      153.77      8.17 o 
   3   5  -8      192.47      174.79      8.93 o 
   4   5  -8       10.84        2.97      7.15 o 
   5   5  -8      388.71      388.73     20.49 o 
   6   5  -8        5.06       -5.18     12.99 o 
   7   5  -8       87.18       90.94     23.42 o 
   8   5  -8      180.79      162.51     27.60 o 
  -7   6  -8       45.71       68.15     14.53 o 
  -6   6  -8      156.55      168.35     23.11 o 
  -5   6  -8      317.29      294.17     33.59 o 
  -4   6  -8       47.10       61.48      6.39 o 
  -3   6  -8      273.41      277.28      8.49 o 
  -2   6  -8      208.94      222.90      9.78 o 
  -1   6  -8      685.81      760.59     11.86 o 
   0   6  -8      853.05      915.32     17.44 o 
   1   6  -8      558.36      571.73     13.24 o 
   2   6  -8      104.13       94.23      6.59 o 
   3   6  -8       36.18       30.72      6.76 o 
   4   6  -8      124.80      129.71     11.05 o 
   5   6  -8       56.33       57.17     23.82 o 
   6   6  -8      227.55      222.47     67.21 o 
   7   6  -8       49.04       56.55     24.91 o 
  -7   7  -8       47.28       45.76     19.49 o 
  -6   7  -8       74.52       52.51     16.86 o 
  -5   7  -8      295.28      294.94     15.23 o 
  -4   7  -8      152.71      144.21      9.53 o 
  -3   7  -8      428.84      434.70     21.92 o 
  -2   7  -8       91.00       78.29     11.65 o 
  -1   7  -8      236.06      242.04     18.35 o 
   0   7  -8      118.91      126.94     10.56 o 
   1   7  -8      238.40      234.58      9.59 o 
   2   7  -8      162.95      168.09      9.85 o 
   3   7  -8      514.53      484.86     14.59 o 
   4   7  -8       29.41       35.60      9.00 o 
   5   7  -8      186.51      188.02     20.22 o 
   6   7  -8      257.46      224.53     26.12 o 
   7   7  -8       56.18       51.92     30.67 o 
  -6   8  -8      871.29      774.76     38.79 o 
  -5   8  -8      343.55      355.66     16.25 o 
  -4   8  -8      491.76      490.90     13.82 o 
  -3   8  -8       68.13       57.19     12.46 o 
  -2   8  -8      425.89      432.41     23.88 o 
  -1   8  -8       54.65       48.31      6.11 o 
   0   8  -8      424.71      416.29     15.44 o 
   1   8  -8       58.98       56.94      6.77 o 
   2   8  -8      847.45      793.24     18.15 o 
   3   8  -8      779.54      795.58     19.56 o 
   4   8  -8      917.73      913.76     24.72 o 
   5   8  -8       23.13       11.78     13.10 o 
   6   8  -8      188.20      206.71     27.48 o 
  -5   9  -8      154.94      152.21     13.46 o 
  -4   9  -8       53.87       49.74     25.08 o 
  -3   9  -8      182.62      122.07     31.13 o 
  -2   9  -8       52.75       43.85     13.03 o 
  -1   9  -8      642.15      604.22     17.07 o 
   0   9  -8      214.09      217.01     12.19 o 
   1   9  -8       95.90      110.14     15.46 o 
   2   9  -8       20.04       16.86      9.68 o 
   3   9  -8      242.53      283.67     17.72 o 
   4   9  -8       77.51       66.96     10.93 o 
   5   9  -8      188.57      185.07     20.90 o 
   6   9  -8       38.06       51.98     20.00 o 
  -5  10  -8      105.48      116.13     11.28 o 
  -4  10  -8      332.87      312.00     44.42 o 
  -3  10  -8       50.84       44.60     27.86 o 
  -2  10  -8      258.77      234.41     39.59 o 
  -1  10  -8      411.94      400.69     27.27 o 
   0  10  -8      429.12      412.92     17.54 o 
   1  10  -8       81.60      102.32     15.73 o 
   2  10  -8       24.76       11.58     10.37 o 
   3  10  -8       46.81       47.97     20.91 o 
   4  10  -8       50.49       51.81     16.15 o 
   5  10  -8        2.02        0.70     15.97 o 
  -3  11  -8       10.57       -4.19     27.71 o 
  -2  11  -8      141.19      137.35      9.17 o 
  -1  11  -8       51.80       80.65     17.84 o 
   0  11  -8       55.04       72.53     16.05 o 
   1  11  -8       24.65       23.31     15.87 o 
   2  11  -8       57.49       33.90     13.26 o 
   3  11  -8       67.28       76.94     20.86 o 
   4  11  -8       23.62       47.31     16.38 o 
  -2  12  -8        0.32        9.69      7.85 o 
  -1  12  -8      344.85      345.42     24.69 o 
   0  12  -8      351.80      364.04     28.97 o 
   1  12  -8       79.65      109.15     21.82 o 
   2  12  -8       57.34       61.29     16.01 o 
  -1 -12  -7      116.08      179.01     46.73 o 
   0 -12  -7       49.19       85.01     40.50 o 
   1 -12  -7        0.96       30.97     32.99 o 
  -3 -11  -7       28.60       25.86     18.86 o 
  -2 -11  -7      126.02      160.17     23.31 o 
  -1 -11  -7       50.21       57.36     17.04 o 
   0 -11  -7      404.50      403.24     53.09 o 
   1 -11  -7        2.23       13.49     25.20 o 
   2 -11  -7      109.37      164.49     40.78 o 
   3 -11  -7      222.16      265.32     48.85 o 
  -4 -10  -7       37.19        5.36     18.70 o 
  -3 -10  -7       47.48       36.79     22.94 o 
  -2 -10  -7      227.87      211.47     24.21 o 
  -1 -10  -7      243.37      251.61     23.75 o 
   0 -10  -7      151.08      151.89     18.14 o 
   1 -10  -7       45.08       23.59     26.20 o 
   2 -10  -7        2.94       -7.20     20.99 o 
   3 -10  -7        7.18       14.67     26.64 o 
   4 -10  -7       29.81        7.61     28.83 o 
   5 -10  -7       86.67       40.49     21.42 o 
  -5  -9  -7       46.20       42.26     18.15 o 
  -4  -9  -7       51.28       35.99     14.11 o 
  -3  -9  -7      100.05      118.25     21.42 o 
  -2  -9  -7       66.45       37.62     15.86 o 
  -1  -9  -7      357.92      342.30     25.19 o 
   0  -9  -7        5.95       11.89     10.68 o 
   1  -9  -7       66.08       63.57     12.26 o 
   2  -9  -7       52.70       30.22     25.10 o 
   3  -9  -7        2.97       38.78     25.26 o 
   4  -9  -7       37.12       20.82     16.98 o 
   5  -9  -7       97.96       75.65     37.57 o 
  -6  -8  -7      191.89      170.32     28.92 o 
  -5  -8  -7      249.10      194.94     24.46 o 
  -4  -8  -7       52.59       79.60     17.27 o 
  -3  -8  -7       27.15       28.73     10.13 o 
  -2  -8  -7      140.93      116.75     15.07 o 
  -1  -8  -7       47.84       30.54     10.85 o 
   0  -8  -7      368.68      428.29     21.15 o 
   1  -8  -7       22.69       14.78      8.49 o 
   2  -8  -7      197.67      181.69     12.87 o 
   3  -8  -7      196.17      208.77     22.86 o 
   4  -8  -7      320.24      329.46     28.55 o 
   5  -8  -7      201.82      251.34     27.35 o 
   6  -8  -7      396.56      401.65     43.99 o 
  -6  -7  -7        4.75       21.26     17.14 o 
  -5  -7  -7      119.23      128.90     47.56 o 
  -4  -7  -7       33.46       24.70     13.80 o 
  -3  -7  -7       52.40       85.22     22.03 o 
  -2  -7  -7      336.10      294.43     18.81 o 
  -1  -7  -7      702.68      652.93     25.21 o 
   0  -7  -7      865.58      859.25     38.24 o 
   1  -7  -7      564.02      499.55     20.24 o 
   2  -7  -7       40.27       29.96      7.52 o 
   3  -7  -7      641.26      625.47     22.34 o 
   4  -7  -7        8.15       16.74     13.34 o 
   5  -7  -7       12.33       30.31     15.54 o 
   6  -7  -7       98.02       93.86     27.44 o 
   7  -7  -7        3.53        7.68     22.29 o 
  -7  -6  -7       11.66        3.22     16.04 o 
  -6  -6  -7      245.86      189.34     25.13 o 
  -5  -6  -7      313.06      262.47     35.24 o 
  -4  -6  -7      601.35      578.79     30.93 o 
  -3  -6  -7      471.88      472.40     26.85 o 
  -2  -6  -7       96.98      112.52     15.27 o 
  -1  -6  -7      551.86      534.94     25.81 o 
   0  -6  -7      307.98      305.52     16.10 o 
   1  -6  -7       88.01      104.43     11.99 o 
   2  -6  -7      141.68      141.74     12.61 o 
   3  -6  -7      293.38      285.73     13.35 o 
   4  -6  -7      137.62      142.62     15.84 o 
   5  -6  -7      256.93      271.93     21.84 o 
   6  -6  -7       62.41       41.33     13.12 o 
   7  -6  -7      275.29      286.69     38.09 o 
  -7  -5  -7      383.83      353.73     59.38 o 
  -6  -5  -7       50.41       42.50     21.77 o 
  -4  -5  -7      100.13      111.12     31.83 o 
  -3  -5  -7      149.66      129.08     15.97 o 
  -2  -5  -7      576.09      563.76     29.86 o 
  -1  -5  -7      138.98      129.94     21.96 o 
   0  -5  -7       63.33       75.23      9.33 o 
   1  -5  -7       85.35      122.27      8.94 o 
   2  -5  -7      266.01      279.92     12.65 o 
   3  -5  -7      222.27      245.97     12.39 o 
   4  -5  -7       20.62       21.28      8.14 o 
   5  -5  -7       59.57       56.64     12.95 o 
   6  -5  -7        0.65       -4.02     10.84 o 
   7  -5  -7      138.98      144.97     19.99 o 
   8  -5  -7       62.83      115.81     21.20 o 
  -7  -4  -7      375.79      350.85     31.01 o 
  -4  -4  -7      437.80      435.69     28.29 o 
  -3  -4  -7      406.59      429.62     19.18 o 
  -2  -4  -7      430.19      433.63     25.27 o 
  -1  -4  -7      490.62      559.61     23.85 o 
   0  -4  -7      727.05      699.72     18.46 o 
   1  -4  -7     1580.39     1736.50     32.59 o 
   2  -4  -7      375.02      416.05     16.90 o 
   3  -4  -7     1866.04     1895.83     36.50 o 
   4  -4  -7      764.70      750.75     21.88 o 
   5  -4  -7      334.00      337.54     22.99 o 
   6  -4  -7      185.74      214.21     20.71 o 
   7  -4  -7        8.02        5.77     13.28 o 
   8  -4  -7      130.16      186.70     41.26 o 
  -8  -3  -7      161.88      134.75     25.32 o 
  -7  -3  -7       69.37        1.86     14.81 o 
  -5  -3  -7      162.44      167.51     22.18 o 
  -4  -3  -7      507.60      504.66     22.35 o 
  -3  -3  -7       53.51       47.63      8.11 o 
  -2  -3  -7     1168.02     1153.25     37.69 o 
  -1  -3  -7     1589.32     1579.98     57.83 o 
   0  -3  -7     1374.92     1415.33     44.29 o 
   1  -3  -7      921.55      896.85     19.73 o 
   2  -3  -7      627.86      611.51     16.25 o 
   3  -3  -7      595.72      605.33     17.46 o 
   4  -3  -7       55.76       66.33     13.81 o 
   5  -3  -7       22.69       47.09     15.65 o 
   6  -3  -7       90.70       70.51     15.50 o 
   7  -3  -7       84.23       88.49     18.13 o 
   8  -3  -7        8.50        5.83     14.52 o 
  -8  -2  -7      118.52      100.21     27.36 o 
  -7  -2  -7      142.80      138.60     21.01 o 
  -4  -2  -7      820.17      866.18     40.71 o 
  -3  -2  -7      229.37      218.47     11.84 o 
  -2  -2  -7      691.59      690.03     20.63 o 
  -1  -2  -7      533.32      509.71     16.60 o 
   0  -2  -7     4618.81     4719.57     97.47 o 
   1  -2  -7      286.12      265.49      9.70 o 
   2  -2  -7     1100.72     1151.09     22.93 o 
   3  -2  -7        4.56        9.12      5.80 o 
   4  -2  -7       22.78       39.25      8.63 o 
   5  -2  -7      442.95      389.57     28.48 o 
   6  -2  -7      107.71      118.94     17.53 o 
   7  -2  -7      346.27      387.00     28.46 o 
   8  -2  -7      119.69      143.72     22.66 o 
  -8  -1  -7       30.96       24.37     38.88 o 
  -7  -1  -7       64.32       68.86     19.21 o 
  -6  -1  -7      112.72      107.18     22.31 o 
  -5  -1  -7      507.56      491.13     34.88 o 
  -4  -1  -7      295.77      328.22     15.42 o 
  -3  -1  -7      723.69      813.22     26.85 o 
  -2  -1  -7      526.02      522.75     15.25 o 
  -1  -1  -7     4122.51     4025.36     76.49 o 
   0  -1  -7        1.62       -1.55      5.20 o 
   1  -1  -7     1834.66     1708.78     41.58 o 
   2  -1  -7      534.98      542.85     13.64 o 
   3  -1  -7       90.85      151.49     11.17 o 
   4  -1  -7      239.30      258.23     13.13 o 
   5  -1  -7       76.85       96.34     15.09 o 
   6  -1  -7       44.14       60.67     15.12 o 
   7  -1  -7       68.87       67.23     25.33 o 
   8  -1  -7       84.15       77.12     40.89 o 
  -8   0  -7      284.96      292.10     28.42 o 
  -7   0  -7        0.95       -5.28      9.66 o 
  -6   0  -7      452.70      471.66     22.36 o 
  -5   0  -7       10.41        9.75     11.77 o 
  -4   0  -7      299.79      352.17     13.62 o 
  -3   0  -7        3.82       -1.04      4.95 o 
  -2   0  -7     1664.23     1753.27     27.94 o 
  -1   0  -7       10.57        6.17      4.14 o 
   0   0  -7     1295.09     1291.17     26.09 o 
   1   0  -7        1.32       -3.88      2.59 o 
   2   0  -7     1372.84     1417.50     27.62 o 
   3   0  -7        9.77        4.52      3.68 o 
   4   0  -7     8648.17     8854.00    213.68 o 
   5   0  -7       12.98       12.15      9.09 o 
   6   0  -7     2129.44     2180.85     61.79 o 
   7   0  -7       19.98       17.51     13.80 o 
   8   0  -7       23.33       15.81     12.97 o 
  -8   1  -7       71.70       97.32     19.75 o 
  -7   1  -7       14.95       16.84      9.91 o 
  -6   1  -7        1.32       -6.36      9.63 o 
  -5   1  -7      436.73      418.30     18.84 o 
  -4   1  -7      192.75      218.10      8.31 o 
  -3   1  -7      137.09      186.28      9.10 o 
  -2   1  -7      315.28      306.66      7.66 o 
  -1   1  -7     3680.40     3587.78     51.50 o 
   0   1  -7      172.35      142.28      5.02 o 
   1   1  -7     3300.66     3030.21     48.04 o 
   2   1  -7      402.40      396.42     11.05 o 
   3   1  -7     1513.07     1763.36     29.27 o 
   4   1  -7      453.84      503.85     16.54 o 
   5   1  -7       43.18       57.02     13.43 o 
   6   1  -7       29.22       40.80     13.73 o 
   7   1  -7       71.29       92.69     31.20 o 
   8   1  -7       47.77       37.05     25.22 o 
  -8   2  -7        2.32       19.15     16.15 o 
  -7   2  -7       24.82       28.71     11.79 o 
  -6   2  -7      331.08      336.37     25.88 o 
  -5   2  -7      202.70      192.32     11.53 o 
  -4   2  -7      426.95      457.64     10.84 o 
  -3   2  -7      107.63      118.69      5.37 o 
  -2   2  -7     1076.16     1036.72     16.13 o 
  -1   2  -7       34.78       41.03      5.25 o 
   0   2  -7      805.93      741.80     10.04 o 
   1   2  -7      551.58      527.18     12.88 o 
   2   2  -7     1496.87     1572.49     26.76 o 
   3   2  -7      251.83      254.87     15.07 o 
   4   2  -7       59.04       76.98     11.83 o 
   5   2  -7      231.67      218.84     13.28 o 
   6   2  -7      341.77      304.64     13.66 o 
   7   2  -7      252.07      263.98     62.25 o 
   8   2  -7       81.76       78.52     21.16 o 
  -8   3  -7       78.91       76.21     28.37 o 
  -7   3  -7       96.32      136.93     21.57 o 
  -6   3  -7       27.71       36.34     15.60 o 
  -5   3  -7      636.07      602.96     13.28 o 
  -4   3  -7       37.98       38.69      5.43 o 
  -3   3  -7     1016.36      971.02     16.53 o 
  -2   3  -7      212.55      236.13      6.53 o 
  -1   3  -7     1408.27     1381.80     16.49 o 
   0   3  -7       96.85      102.16      4.86 o 
   1   3  -7      427.88      455.06      9.96 o 
   2   3  -7      817.58      810.77     17.79 o 
   3   3  -7      142.47      147.34      7.12 o 
   4   3  -7      130.80      148.25     10.15 o 
   5   3  -7      699.15      708.38     24.15 o 
   6   3  -7       26.62       29.05     10.04 o 
   7   3  -7       29.83       43.94     17.41 o 
   8   3  -7       54.57       37.93     17.85 o 
  -8   4  -7      143.16      131.75     20.44 o 
  -7   4  -7       35.14       65.58     15.06 o 
  -6   4  -7       27.31       53.16     13.12 o 
  -5   4  -7       50.10       47.98      7.21 o 
  -4   4  -7      325.60      323.16     10.23 o 
  -3   4  -7     1706.79     1754.11     23.30 o 
  -2   4  -7     2492.09     2465.57     27.32 o 
  -1   4  -7      930.90     1032.17     19.23 o 
   0   4  -7      771.37      774.97     13.67 o 
   1   4  -7     5912.91     6101.23     59.24 o 
   2   4  -7     1381.52     1362.30     27.76 o 
   3   4  -7      154.71      186.09     11.47 o 
   4   4  -7      400.50      411.80     16.18 o 
   5   4  -7       75.22       72.77     11.99 o 
   6   4  -7      126.92      115.52     14.98 o 
   7   4  -7       96.57       92.11     21.03 o 
   8   4  -7       57.90       54.05     25.58 o 
  -7   5  -7      101.99       89.25     15.11 o 
  -6   5  -7      106.04      122.39     13.85 o 
  -5   5  -7      416.56      367.24     15.53 o 
  -4   5  -7       69.35       75.53      6.70 o 
  -3   5  -7      208.13      201.63      6.69 o 
  -2   5  -7      141.58      165.72      8.53 o 
  -1   5  -7     1785.47     1745.81     33.56 o 
   0   5  -7      111.15      141.12      5.75 o 
   1   5  -7       25.99       22.37      4.59 o 
   2   5  -7       95.57       93.77      6.12 o 
   3   5  -7      126.48      134.14      8.04 o 
   4   5  -7      269.04      259.91     12.67 o 
   5   5  -7       80.36      109.63     19.33 o 
   6   5  -7       13.64       -6.66     12.42 o 
   7   5  -7      124.43      153.53     24.01 o 
   8   5  -7       43.13       35.16     19.17 o 
  -7   6  -7       66.44       82.31     14.99 o 
  -6   6  -7      411.44      461.57     22.41 o 
  -5   6  -7      103.26       90.56     10.26 o 
  -4   6  -7       47.18       60.19      6.03 o 
  -3   6  -7        0.64        3.36      7.80 o 
  -2   6  -7        6.11       11.64      5.56 o 
  -1   6  -7      542.93      570.09     18.82 o 
   0   6  -7      852.74      886.87     16.63 o 
   1   6  -7      863.50      856.67     20.75 o 
   2   6  -7       25.45       26.16      5.35 o 
   3   6  -7      166.16      161.52      9.17 o 
   4   6  -7      426.70      420.55     15.88 o 
   5   6  -7      167.32      168.81     14.24 o 
   6   6  -7      108.17      100.29     20.45 o 
   7   6  -7       27.67       49.98     19.16 o 
  -7   7  -7        4.86       20.16     17.84 o 
  -6   7  -7      150.17      183.55     21.35 o 
  -5   7  -7      174.44      174.40     21.31 o 
  -4   7  -7        2.86       -1.84      4.22 o 
  -3   7  -7        9.08        2.31      9.70 o 
  -2   7  -7       12.49       16.47     13.55 o 
  -1   7  -7      258.21      233.60     12.98 o 
   0   7  -7      369.11      377.92     11.21 o 
   1   7  -7      194.34      182.29      8.59 o 
   2   7  -7      211.46      208.05      8.78 o 
   3   7  -7      279.86      282.73     11.84 o 
   4   7  -7      341.98      350.26     15.38 o 
   5   7  -7      168.47      201.23     19.56 o 
   6   7  -7       37.25       35.65     16.15 o 
   7   7  -7       58.00       30.28     19.27 o 
  -6   8  -7       69.77      105.93     18.46 o 
  -5   8  -7      163.16      164.65     11.27 o 
  -4   8  -7      151.38      208.94     31.04 o 
  -3   8  -7      469.14      427.16     24.08 o 
  -2   8  -7       53.16       60.81     13.19 o 
  -1   8  -7       41.67       42.15      5.56 o 
   0   8  -7      313.88      322.58     14.41 o 
   1   8  -7      295.97      295.06     10.59 o 
   2   8  -7      424.28      422.95     20.80 o 
   3   8  -7      285.27      298.43     12.84 o 
   4   8  -7     1770.98     1716.38     35.09 o 
   5   8  -7       60.85       51.59     15.20 o 
   6   8  -7      166.42      163.21     39.55 o 
  -6   9  -7      146.02      180.90     20.06 o 
  -5   9  -7       16.53        9.87      6.88 o 
  -4   9  -7      123.72       97.88     28.94 o 
  -3   9  -7       80.97       95.01     28.31 o 
  -2   9  -7       43.06       31.34     13.09 o 
  -1   9  -7      229.79      209.34     19.75 o 
   0   9  -7       20.80       24.25      7.28 o 
   1   9  -7      382.35      364.17     14.72 o 
   2   9  -7       25.39       32.01     10.78 o 
   3   9  -7       19.98       37.16     10.63 o 
   4   9  -7      202.64      200.71     14.72 o 
   5   9  -7      129.75       97.21     21.93 o 
   6   9  -7       12.97       11.43     25.17 o 
  -5  10  -7       48.49       44.38     11.14 o 
  -4  10  -7      342.71      308.75     41.89 o 
  -3  10  -7       41.60      -14.07     22.84 o 
  -2  10  -7      170.40       99.88     30.77 o 
  -1  10  -7      158.13      153.23      9.97 o 
   0  10  -7       52.70       51.89     10.97 o 
   1  10  -7       40.99       34.19      9.91 o 
   2  10  -7       98.25       90.69     13.16 o 
   3  10  -7      142.26      132.84     15.97 o 
   4  10  -7      340.54      273.13     24.86 o 
   5  10  -7       11.70      -10.67     14.93 o 
  -3  11  -7      176.99      177.88     39.32 o 
  -2  11  -7      150.30      134.13      8.64 o 
  -1  11  -7       72.54       62.99     10.93 o 
   0  11  -7       10.89       14.69     11.57 o 
   1  11  -7      741.81      790.54     30.49 o 
   2  11  -7       32.23       34.50     13.26 o 
   3  11  -7       25.47       60.82     17.53 o 
   4  11  -7      371.83      337.59     52.08 o 
  -2  12  -7      305.60      271.87     13.66 o 
  -1  12  -7      127.97      158.66     18.73 o 
   0  12  -7      471.69      495.18     32.98 o 
   1  12  -7      103.35      100.04     21.53 o 
   2  12  -7      210.60      225.45     21.23 o 
  -1 -12  -6       12.51       17.58     31.46 o 
   0 -12  -6       86.81       93.11     37.61 o 
   1 -12  -6       26.93       48.36     31.74 o 
  -3 -11  -6      177.72      176.61     26.42 o 
  -2 -11  -6      429.72      448.85     39.33 o 
  -1 -11  -6      183.23      162.40     21.39 o 
   0 -11  -6      224.66      274.77     46.03 o 
   1 -11  -6       65.90       45.79     30.01 o 
   2 -11  -6       39.92       32.68     31.01 o 
   3 -11  -6      138.19      131.57     40.63 o 
   4 -11  -6       16.26        8.97     31.18 o 
  -4 -10  -6       79.44       52.31     21.50 o 
  -3 -10  -6       29.77       49.03     19.07 o 
  -2 -10  -6      213.96      198.24     23.65 o 
  -1 -10  -6       94.82       74.00     16.76 o 
   0 -10  -6      190.77      193.96     19.40 o 
   1 -10  -6       45.17        9.19     23.02 o 
   2 -10  -6      131.51      137.64     34.10 o 
   3 -10  -6       38.71       33.55     27.13 o 
   4 -10  -6      230.58      250.72     44.74 o 
   5 -10  -6        6.96       18.55     20.63 o 
  -5  -9  -6       19.09       27.56     44.30 o 
  -4  -9  -6      190.83      199.19     19.93 o 
  -3  -9  -6       48.77       40.96     13.69 o 
  -2  -9  -6       30.47       28.68     12.40 o 
  -1  -9  -6      203.79      184.14     19.82 o 
   0  -9  -6       27.24       45.95     23.81 o 
   1  -9  -6      279.56      245.72     17.32 o 
   2  -9  -6        2.44       -5.37     21.63 o 
   3  -9  -6      178.99      181.50     37.86 o 
   4  -9  -6       15.42       23.67     17.13 o 
   5  -9  -6       73.96       69.59     20.88 o 
   6  -9  -6       54.44       62.58     26.99 o 
  -6  -8  -6      119.12      161.32     25.18 o 
  -5  -8  -6       92.69      111.68     42.05 o 
  -4  -8  -6      878.99      910.92     40.33 o 
  -3  -8  -6       46.73       55.93     11.29 o 
  -2  -8  -6        2.60        9.91      8.15 o 
  -1  -8  -6        8.37       14.03      7.54 o 
   0  -8  -6     1894.60     1951.32     47.64 o 
   1  -8  -6       37.90       37.56      8.86 o 
   2  -8  -6      101.52      115.47     10.33 o 
   3  -8  -6       82.76       79.84     18.56 o 
   4  -8  -6      319.91      339.71     32.66 o 
   5  -8  -6      266.47      259.67     27.24 o 
   6  -8  -6      610.69      689.69     54.88 o 
  -6  -7  -6       69.30       40.56     31.73 o 
  -5  -7  -6      278.40      299.47     36.80 o 
  -4  -7  -6      190.93      203.95     16.73 o 
  -3  -7  -6      401.96      416.48     46.35 o 
  -2  -7  -6       83.37       87.37     12.97 o 
  -1  -7  -6       19.31       28.20     10.09 o 
   0  -7  -6      194.18      180.76     13.95 o 
   1  -7  -6      533.74      487.84     19.68 o 
   2  -7  -6       33.00       40.33      9.27 o 
   3  -7  -6      425.22      408.85     15.23 o 
   4  -7  -6       24.98       38.15     14.98 o 
   5  -7  -6      121.83      153.33     22.28 o 
   6  -7  -6      262.75      284.49     36.79 o 
   7  -7  -6       83.88       77.89     27.70 o 
  -7  -6  -6      118.62       81.59     21.11 o 
  -6  -6  -6        2.09      -20.22     17.64 o 
  -5  -6  -6       65.54      114.52     25.73 o 
  -4  -6  -6      571.94      546.20     39.87 o 
  -3  -6  -6      359.15      368.61     23.36 o 
  -2  -6  -6      315.80      315.40     21.14 o 
  -1  -6  -6      452.97      456.35     20.10 o 
   0  -6  -6      574.16      599.21     21.54 o 
   1  -6  -6     1031.96     1047.32     25.10 o 
   2  -6  -6      263.58      241.39     11.94 o 
   3  -6  -6      179.40      180.07     10.96 o 
   4  -6  -6      438.01      430.46     18.64 o 
   5  -6  -6      221.17      230.46     19.73 o 
   6  -6  -6       28.64       30.55     12.18 o 
   7  -6  -6       38.31       10.90     21.08 o 
  -7  -5  -6      262.38      320.64     43.95 o 
  -6  -5  -6       97.24       94.65     26.35 o 
  -4  -5  -6      124.88      118.01     21.54 o 
  -3  -5  -6      151.27      155.84     22.83 o 
  -2  -5  -6      285.85      276.79     20.61 o 
  -1  -5  -6     1119.02     1116.74     35.52 o 
   0  -5  -6      536.09      578.13     19.49 o 
   1  -5  -6     1109.75     1068.37     24.02 o 
   2  -5  -6      241.09      230.14     11.25 o 
   3  -5  -6       47.93       43.32      7.44 o 
   4  -5  -6      319.19      355.83     23.51 o 
   5  -5  -6      116.44      119.45     15.29 o 
   6  -5  -6       51.43       51.95     13.83 o 
   7  -5  -6      254.95      271.53     24.05 o 
   8  -5  -6      136.99      169.72     23.14 o 
  -7  -4  -6      351.80      400.81     45.59 o 
  -6  -4  -6       71.16      150.07     29.79 o 
  -5  -4  -6      296.18      303.94     19.15 o 
  -4  -4  -6      403.81      360.02     19.53 o 
  -3  -4  -6      545.82      533.12     20.49 o 
  -2  -4  -6      564.93      532.93     23.99 o 
  -1  -4  -6     3472.88     3658.93     82.44 o 
   0  -4  -6      825.11      820.31     22.53 o 
   1  -4  -6     2819.33     2843.86     47.17 o 
   2  -4  -6      233.66      279.84     12.22 o 
   3  -4  -6     1109.71     1156.22     25.80 o 
   4  -4  -6     1048.24     1054.45     25.92 o 
   5  -4  -6      294.59      288.09     19.97 o 
   6  -4  -6      291.22      309.98     22.59 o 
   7  -4  -6       25.41       24.62     13.86 o 
   8  -4  -6      644.44      666.05     38.01 o 
  -8  -3  -6      135.30      155.61     42.03 o 
  -7  -3  -6       28.07        7.18     18.66 o 
  -5  -3  -6      237.45      237.40     24.62 o 
  -4  -3  -6      123.78      141.61     13.88 o 
  -3  -3  -6      312.61      286.52     15.35 o 
  -2  -3  -6      393.42      386.29     15.72 o 
  -1  -3  -6      665.62      579.76     29.60 o 
   0  -3  -6     1523.80     1569.58     28.78 o 
   1  -3  -6      759.45      848.65     18.79 o 
   2  -3  -6      206.20      237.23     10.14 o 
   3  -3  -6      422.89      439.68     14.73 o 
   4  -3  -6      622.35      661.60     38.75 o 
   5  -3  -6      833.22      842.65     34.47 o 
   6  -3  -6        7.08        2.41     11.09 o 
   7  -3  -6        1.60       16.33     13.85 o 
   8  -3  -6      131.28      134.59     21.89 o 
  -8  -2  -6       12.87       18.43     17.46 o 
  -7  -2  -6       38.15       16.32     19.90 o 
  -5  -2  -6      206.70      218.05     17.23 o 
  -4  -2  -6      405.22      411.01     20.64 o 
  -3  -2  -6      307.35      373.48     25.96 o 
  -2  -2  -6      884.57      908.44     21.12 o 
  -1  -2  -6       19.17       20.15      5.96 o 
   0  -2  -6      837.87      756.14     22.46 o 
   1  -2  -6      976.18      933.24     19.04 o 
   2  -2  -6     1293.05     1385.29     34.54 o 
   3  -2  -6       82.09       88.43      7.70 o 
   4  -2  -6        7.55       22.76      9.71 o 
   5  -2  -6      123.08      130.35     38.58 o 
   6  -2  -6      258.05      298.83     23.32 o 
   7  -2  -6      251.93      276.91     24.79 o 
   8  -2  -6       68.24       62.27     18.42 o 
  -8  -1  -6       48.52       66.24     18.66 o 
  -7  -1  -6        9.45        8.63     17.25 o 
  -6  -1  -6       20.67       37.92     14.32 o 
  -5  -1  -6      239.33      205.57     24.19 o 
  -4  -1  -6      639.46      702.44     35.35 o 
  -3  -1  -6     1254.18     1244.51     32.76 o 
  -2  -1  -6      432.38      405.94     13.04 o 
  -1  -1  -6     1788.43     1695.62     30.57 o 
   0  -1  -6      615.25      544.16     29.14 o 
   1  -1  -6     5786.31     5334.30    118.61 o 
   2  -1  -6      266.17      270.11     16.89 o 
   3  -1  -6      604.72      598.90     19.51 o 
   4  -1  -6      461.58      482.89     18.22 o 
   5  -1  -6       56.55       46.01      9.92 o 
   6  -1  -6       93.41      110.21     13.63 o 
   7  -1  -6       29.55       36.10     12.48 o 
   8  -1  -6       77.68       67.48     18.76 o 
  -8   0  -6      894.86      862.92     36.00 o 
  -7   0  -6        3.27        3.70     10.29 o 
  -6   0  -6     1881.28     1884.64     55.83 o 
  -5   0  -6        6.91        3.46     10.69 o 
  -4   0  -6     2946.41     3073.48     55.97 o 
  -3   0  -6        8.08        9.84      4.46 o 
  -2   0  -6      215.42      241.97     13.22 o 
  -1   0  -6        2.44       -1.53      3.70 o 
   0   0  -6     3315.01     3216.15     39.50 o 
   1   0  -6        5.85       -0.97      2.75 o 
   2   0  -6     3943.93     4137.95     67.09 o 
   3   0  -6       56.96       57.54      6.54 o 
   4   0  -6     3483.78     3858.34     86.58 o 
   5   0  -6        0.08      -15.59     12.80 o 
   6   0  -6     1143.02     1096.00     34.20 o 
   7   0  -6        0.29      -13.52      9.01 o 
   8   0  -6        4.14        5.79     14.55 o 
  -8   1  -6        1.25       15.17     12.91 o 
  -7   1  -6      136.73      137.10     16.45 o 
  -6   1  -6       64.48       64.13     11.68 o 
  -5   1  -6      216.00      218.07     14.60 o 
  -4   1  -6      631.04      586.81     12.67 o 
  -3   1  -6      548.79      601.74     11.20 o 
  -2   1  -6      160.16      153.95      4.90 o 
  -1   1  -6      877.05      867.23     18.42 o 
   0   1  -6      171.85      150.26      4.79 o 
   1   1  -6     5472.64     5099.76     69.27 o 
   2   1  -6      955.20      965.72     16.60 o 
   3   1  -6     3508.17     3397.73     70.71 o 
   4   1  -6       93.57       98.73      9.46 o 
   5   1  -6       12.12       20.26     12.42 o 
   6   1  -6      104.79       98.36     16.45 o 
   7   1  -6       11.24       33.40     15.18 o 
   8   1  -6        2.17      -16.68     11.12 o 
  -8   2  -6       23.80       44.80     16.38 o 
  -7   2  -6       79.16       81.50     13.52 o 
  -6   2  -6       11.37       25.94     10.49 o 
  -5   2  -6      234.91      240.84     10.21 o 
  -4   2  -6      754.82      823.43     14.38 o 
  -3   2  -6      150.08      162.51      6.48 o 
  -2   2  -6     4028.93     4180.71     51.86 o 
  -1   2  -6      368.18      385.00      8.09 o 
   0   2  -6      799.83      706.15     10.75 o 
   1   2  -6      726.73      682.71     13.03 o 
   2   2  -6     1026.86     1073.24     20.32 o 
   3   2  -6      174.12      159.06      8.62 o 
   4   2  -6      865.91      809.06     19.71 o 
   5   2  -6      181.64      179.64     16.02 o 
   6   2  -6     1703.35     1606.20     45.99 o 
   7   2  -6      340.00      363.67     29.19 o 
   8   2  -6       37.78       23.83     30.60 o 
  -8   3  -6       90.64       70.31     17.60 o 
  -7   3  -6      181.76      203.04     17.56 o 
  -6   3  -6       73.43       54.07     12.98 o 
  -5   3  -6      548.40      531.02     12.12 o 
  -4   3  -6      193.85      220.76      8.58 o 
  -3   3  -6     1713.92     1646.47     24.02 o 
  -2   3  -6     1042.70      983.65     12.70 o 
  -1   3  -6     4395.51     4237.94     47.19 o 
   0   3  -6     1439.26     1467.08     19.00 o 
   1   3  -6      227.80      240.72      8.06 o 
   2   3  -6     1284.91     1273.34     30.75 o 
   3   3  -6      237.61      262.98     14.17 o 
   4   3  -6      739.49      809.98     27.33 o 
   5   3  -6       61.58       97.10     12.46 o 
   6   3  -6      162.01      190.96     14.31 o 
   7   3  -6      266.55      266.65     27.14 o 
   8   3  -6       25.26       20.71     16.73 o 
  -8   4  -6      270.25      324.88     25.97 o 
  -7   4  -6      132.94      146.13     17.66 o 
  -6   4  -6      156.68      171.29     15.16 o 
  -5   4  -6      228.54      208.39     17.28 o 
  -4   4  -6      589.40      606.48     13.47 o 
  -3   4  -6       33.72       45.80      3.74 o 
  -2   4  -6     1976.75     2002.04     28.51 o 
  -1   4  -6     8066.78     8468.71    117.15 o 
   0   4  -6     2383.01     2598.67     34.05 o 
   1   4  -6     1080.54     1181.93     14.01 o 
   2   4  -6     1016.31     1069.60     17.96 o 
   3   4  -6      310.97      327.14     10.19 o 
   4   4  -6     1135.47     1095.22     25.51 o 
   5   4  -6      218.95      206.84     15.56 o 
   6   4  -6      177.93      173.82     14.87 o 
   7   4  -6      266.05      248.50     40.26 o 
   8   4  -6       85.35       75.45     22.71 o 
  -7   5  -6       45.68       40.53     13.27 o 
  -6   5  -6       70.45       63.44     12.08 o 
  -5   5  -6      237.14      240.80     10.90 o 
  -4   5  -6      325.38      329.17     11.20 o 
  -3   5  -6       59.66       63.60      6.78 o 
  -2   5  -6      262.88      262.95     14.64 o 
  -1   5  -6     1369.59     1337.55     29.92 o 
   0   5  -6      290.04      316.43      9.87 o 
   1   5  -6     1354.19     1366.59     25.19 o 
   2   5  -6      853.94      874.76     15.12 o 
   3   5  -6      359.86      318.98     10.88 o 
   4   5  -6      136.87      143.42     13.82 o 
   5   5  -6       59.07       80.56     20.61 o 
   6   5  -6       24.08       13.29     14.45 o 
   7   5  -6      111.86      121.46     23.59 o 
   8   5  -6       58.83       48.18     21.42 o 
  -7   6  -6       13.03       20.15     11.48 o 
  -6   6  -6      234.16      223.75     21.63 o 
  -5   6  -6      149.72      140.81      7.97 o 
  -4   6  -6      138.25      137.88      7.34 o 
  -3   6  -6       86.29       97.38     16.12 o 
  -2   6  -6        2.03        2.93      6.83 o 
  -1   6  -6     1245.89     1255.96     29.56 o 
   0   6  -6      771.16      809.42     13.89 o 
   1   6  -6       97.52       95.91      6.60 o 
   2   6  -6      163.72      159.23      8.68 o 
   3   6  -6      258.67      237.86     10.53 o 
   4   6  -6     1022.10      950.17     23.15 o 
   5   6  -6       26.14       24.14     10.34 o 
   6   6  -6        6.56        6.00     14.03 o 
   7   6  -6      213.51      264.36     34.84 o 
  -7   7  -6      110.64      135.94     23.37 o 
  -6   7  -6       12.49       10.43     12.77 o 
  -5   7  -6       79.90       88.54     10.09 o 
  -4   7  -6       15.84       12.04     11.04 o 
  -3   7  -6      131.28      136.61     14.70 o 
  -2   7  -6       71.92       82.28     20.40 o 
  -1   7  -6      451.74      517.73     22.88 o 
   0   7  -6      192.95      190.89      7.12 o 
   1   7  -6     1091.35     1062.80     19.20 o 
   2   7  -6       16.65       14.57      5.39 o 
   3   7  -6      589.79      635.79     16.89 o 
   4   7  -6      425.14      413.26     16.27 o 
   5   7  -6      124.45      121.12     23.63 o 
   6   7  -6        8.53       19.23     39.11 o 
   7   7  -6       29.82       24.77     17.11 o 
  -6   8  -6      711.70      680.67     35.37 o 
  -5   8  -6      242.18      229.00     12.02 o 
  -4   8  -6      303.28      298.01     35.94 o 
  -3   8  -6      447.63      477.25     25.52 o 
  -2   8  -6      517.59      525.98     26.85 o 
  -1   8  -6      476.96      544.60     46.93 o 
   0   8  -6      341.48      335.81     11.46 o 
   1   8  -6      179.81      201.03      9.37 o 
   2   8  -6      595.63      536.53     15.03 o 
   3   8  -6      179.45      179.22     15.38 o 
   4   8  -6      842.39      824.46     23.60 o 
   5   8  -6       43.46       27.19     13.19 o 
   6   8  -6        7.03       -8.49     13.40 o 
  -6   9  -6       38.90       52.66     15.50 o 
  -5   9  -6        9.49       13.88      8.08 o 
  -4   9  -6       57.52       35.13     26.39 o 
  -3   9  -6       24.47       55.97     14.67 o 
  -2   9  -6       36.69       71.91     26.41 o 
  -1   9  -6       39.10       44.58      9.48 o 
   0   9  -6      223.90      225.65     12.02 o 
   1   9  -6      298.85      308.83     13.66 o 
   2   9  -6      293.87      283.90     17.46 o 
   3   9  -6      517.58      463.17     18.12 o 
   4   9  -6      159.97      152.91     13.19 o 
   5   9  -6       24.01       29.81     14.92 o 
   6   9  -6       23.10       20.56     25.11 o 
  -4  10  -6      125.94       73.99     30.20 o 
  -3  10  -6       42.93       12.38     25.65 o 
  -2  10  -6      137.78      126.57     36.77 o 
  -1  10  -6      116.21      119.11      8.92 o 
   0  10  -6      235.20      220.72     13.06 o 
   1  10  -6       98.57       92.83     11.88 o 
   2  10  -6      358.21      353.64     20.26 o 
   3  10  -6        8.97       17.84     11.46 o 
   4  10  -6       12.00       31.44     15.19 o 
   5  10  -6       53.08       93.13     21.60 o 
  -3  11  -6      237.81      257.87     43.60 o 
  -2  11  -6       44.39       28.02     27.21 o 
  -1  11  -6      930.35      928.21     39.65 o 
   0  11  -6       21.89       34.57     27.99 o 
   1  11  -6       67.50       75.85     18.91 o 
   2  11  -6      122.15      137.53     17.32 o 
   3  11  -6      396.93      449.76     28.41 o 
   4  11  -6       19.02       12.54     15.44 o 
  -2  12  -6      335.74      302.66     14.23 o 
  -1  12  -6      251.91      264.67     15.60 o 
   0  12  -6       28.38        6.19     14.28 o 
   1  12  -6       72.81       69.62     20.07 o 
   2  12  -6       81.29      104.39     17.67 o 
  -1 -12  -5       29.77       59.11     33.17 o 
   0 -12  -5      162.11      183.35     45.17 o 
   1 -12  -5      254.20      193.74     44.05 o 
   2 -12  -5      133.35      177.67     45.32 o 
  -3 -11  -5      302.85      302.47     42.40 o 
  -2 -11  -5       16.38       37.58     16.58 o 
  -1 -11  -5      372.77      382.64     28.04 o 
   0 -11  -5        4.06      -27.20     25.14 o 
   1 -11  -5      184.82      177.18     39.36 o 
   2 -11  -5      110.42       79.77     35.65 o 
   3 -11  -5       57.26       95.67     37.94 o 
   4 -11  -5       46.80        9.09     31.13 o 
  -4 -10  -5       76.13       47.73     20.71 o 
  -3 -10  -5       69.81       57.19     21.54 o 
  -2 -10  -5      236.37      245.54     25.22 o 
  -1 -10  -5       36.00       28.58     14.58 o 
   0 -10  -5      132.02      191.14     28.19 o 
   1 -10  -5      145.84      166.82     36.20 o 
   2 -10  -5       33.79       40.73     26.90 o 
   3 -10  -5       66.77       61.36     29.32 o 
   4 -10  -5      444.57      402.36     51.61 o 
   5 -10  -5       66.07       72.73     36.92 o 
  -5  -9  -5      115.28      110.51     20.48 o 
  -4  -9  -5       76.76       75.63     15.78 o 
  -3  -9  -5       29.94       24.33     12.87 o 
  -2  -9  -5       82.56       83.15     14.32 o 
  -1  -9  -5      100.97      126.69     14.73 o 
   0  -9  -5        1.78        2.74     12.22 o 
   1  -9  -5      238.70      250.29     16.61 o 
   2  -9  -5       44.93       24.93     24.31 o 
   3  -9  -5      153.78      149.46     35.21 o 
   4  -9  -5       11.67       -9.59     15.21 o 
   5  -9  -5       82.27       71.21     22.66 o 
   6  -9  -5       17.60      -19.82     20.99 o 
  -6  -8  -5      219.65      271.39     52.49 o 
  -5  -8  -5       48.94       35.04     22.23 o 
  -4  -8  -5      655.30      701.92     35.43 o 
  -3  -8  -5      115.66      119.45     12.65 o 
  -2  -8  -5      598.33      577.72     21.25 o 
  -1  -8  -5       30.10       38.75      8.56 o 
   0  -8  -5      165.73      150.27     13.72 o 
   1  -8  -5       43.57       22.67      8.14 o 
   2  -8  -5     1122.26      982.09     45.04 o 
   3  -8  -5      434.27      425.17     37.73 o 
   4  -8  -5       93.23      105.31     19.64 o 
   5  -8  -5      268.40      279.98     27.66 o 
   6  -8  -5      394.76      471.21     46.72 o 
  -6  -7  -5        7.86      -20.00     19.02 o 
  -5  -7  -5      311.55      254.17     35.17 o 
  -4  -7  -5      230.22      244.72     21.27 o 
  -3  -7  -5      267.13      341.64     34.51 o 
  -2  -7  -5      147.70      137.37     15.32 o 
  -1  -7  -5        6.37       20.04      9.44 o 
   0  -7  -5       34.84       44.86     14.63 o 
   1  -7  -5      558.57      535.60     19.93 o 
   2  -7  -5      169.40      159.93      9.93 o 
   3  -7  -5      691.26      648.35     48.35 o 
   4  -7  -5       46.99       48.73     16.19 o 
   5  -7  -5      326.94      315.39     27.49 o 
   6  -7  -5       45.04       45.18     22.78 o 
   7  -7  -5       38.97       54.41     24.82 o 
  -7  -6  -5       44.63       84.41     28.07 o 
  -6  -6  -5      152.40      240.66     36.88 o 
  -5  -6  -5      221.01      182.44     30.14 o 
  -4  -6  -5       41.78       54.71     18.79 o 
  -3  -6  -5      242.41      245.85     28.36 o 
  -2  -6  -5      222.20      225.28     28.06 o 
  -1  -6  -5      496.45      531.62     24.12 o 
   0  -6  -5      939.90     1015.78     36.67 o 
   1  -6  -5      565.66      547.28     18.96 o 
   2  -6  -5      190.95      189.33     10.33 o 
   3  -6  -5       60.87       63.89      7.81 o 
   4  -6  -5      133.91      129.38     12.70 o 
   5  -6  -5       76.37       80.76     12.57 o 
   6  -6  -5      295.35      266.06     34.20 o 
   7  -6  -5       19.57       14.90     18.42 o 
  -7  -5  -5      319.06      293.65     41.98 o 
  -6  -5  -5       71.64       78.11     25.64 o 
  -5  -5  -5       92.99      113.74     24.82 o 
  -4  -5  -5       18.27       20.41     16.86 o 
  -3  -5  -5      332.10      341.10     29.44 o 
  -2  -5  -5       27.20       58.55     17.57 o 
  -1  -5  -5      849.15      772.80     50.57 o 
   0  -5  -5      222.75      190.32     11.65 o 
   1  -5  -5      225.61      258.70     12.07 o 
   2  -5  -5      138.93      156.85      9.10 o 
   3  -5  -5      119.76      140.02      9.70 o 
   4  -5  -5      314.08      310.77     17.70 o 
   5  -5  -5      369.92      446.54     32.22 o 
   6  -5  -5        2.29       -6.91     11.03 o 
   7  -5  -5       64.92       85.64     17.00 o 
   8  -5  -5       62.10       61.59     18.38 o 
  -8  -4  -5      103.26       97.12     31.43 o 
  -7  -4  -5       89.43       95.01     30.34 o 
  -6  -4  -5       62.51       39.66     21.41 o 
  -5  -4  -5      170.15      154.28     14.95 o 
  -4  -4  -5      367.25      359.06     19.00 o 
  -3  -4  -5     1863.35     1953.32     46.59 o 
  -2  -4  -5     1817.70     1727.87     66.94 o 
  -1  -4  -5      544.21      585.97     22.98 o 
   0  -4  -5      773.03      739.26     20.80 o 
   1  -4  -5     6520.45     6715.94     98.74 o 
   2  -4  -5     1100.01     1055.48     22.87 o 
   3  -4  -5      135.01      146.78      9.43 o 
   4  -4  -5      357.81      380.77     17.13 o 
   5  -4  -5       52.62       63.77     12.77 o 
   6  -4  -5       79.92       85.48     15.02 o 
   7  -4  -5      128.25      139.90     19.50 o 
   8  -4  -5        1.52       20.31     20.60 o 
  -8  -3  -5       41.78       30.87     22.89 o 
  -7  -3  -5      154.55      168.49     32.23 o 
  -6  -3  -5       23.95       23.73     18.41 o 
  -5  -3  -5      895.47      854.95     42.89 o 
  -4  -3  -5       14.94       -3.80     14.11 o 
  -3  -3  -5     1649.29     1591.58     39.08 o 
  -2  -3  -5      572.62      599.53     24.21 o 
  -1  -3  -5     3074.77     2955.02     66.50 o 
   0  -3  -5      485.94      566.01     14.82 o 
   1  -3  -5      266.37      367.66     23.96 o 
   2  -3  -5     2140.74     2149.08     36.86 o 
   3  -3  -5      159.73      182.36     16.23 o 
   4  -3  -5      149.21      185.93     14.73 o 
   5  -3  -5       51.93       94.94     22.13 o 
   6  -3  -5       45.97       34.76     15.14 o 
   7  -3  -5      175.81      188.12     21.44 o 
   8  -3  -5      179.86      167.55     22.98 o 
  -8  -2  -5       28.85       15.05     20.00 o 
  -7  -2  -5       61.82       82.63     26.03 o 
  -6  -2  -5        3.88        8.86     16.80 o 
  -5  -2  -5      185.92      198.12     16.48 o 
  -4  -2  -5      729.14      757.19     26.97 o 
  -3  -2  -5      126.07      157.48     16.41 o 
  -2  -2  -5     4077.25     4138.25     80.60 o 
  -1  -2  -5      595.37      549.17     38.68 o 
   0  -2  -5      768.65      666.74     16.76 o 
   1  -2  -5      798.15      753.43     15.99 o 
   2  -2  -5      929.81      903.68     18.90 o 
   3  -2  -5      273.71      265.30     12.72 o 
   4  -2  -5      909.03      850.52     49.48 o 
   5  -2  -5      222.45      277.77     19.84 o 
   6  -2  -5     1639.07     1571.06     51.11 o 
   7  -2  -5      336.88      350.35     26.91 o 
   8  -2  -5        8.31       13.40     15.97 o 
  -8  -1  -5       79.55       72.33     27.55 o 
  -7  -1  -5      500.89      480.37     24.94 o 
  -6  -1  -5      209.95      201.72     45.02 o 
  -5  -1  -5      492.86      495.10     25.97 o 
  -4  -1  -5      232.25      246.27     13.56 o 
  -3  -1  -5     1294.15     1374.62     34.44 o 
  -2  -1  -5      484.22      492.94     23.57 o 
  -1  -1  -5     1946.05     1900.57     32.94 o 
   0  -1  -5       49.84       66.18      6.27 o 
   1  -1  -5     2397.79     2295.38     63.45 o 
   2  -1  -5      735.48      745.04     14.59 o 
   3  -1  -5     3889.33     3889.07     68.83 o 
   4  -1  -5      117.06      136.09     11.03 o 
   5  -1  -5      293.32      280.79     16.30 o 
   6  -1  -5       95.42      106.56     13.19 o 
   7  -1  -5      337.71      353.90     21.32 o 
   8  -1  -5        4.03        8.54     18.45 o 
  -8   0  -5      994.05      879.49     35.92 o 
  -7   0  -5       10.80       11.34     11.08 o 
  -6   0  -5      580.10      613.07     36.18 o 
  -5   0  -5       10.76       21.71     11.68 o 
  -4   0  -5     3938.16     3987.58     69.13 o 
  -3   0  -5       20.42       16.23      7.63 o 
  -2   0  -5     1819.37     1677.44     26.09 o 
  -1   0  -5       21.66       15.78      3.58 o 
   0   0  -5    22748.00    23215.48    303.49 o 
   1   0  -5       27.43       25.65      3.43 o 
   2   0  -5    10802.94    10072.33    134.14 o 
   3   0  -5       11.16       -4.10      6.51 o 
   4   0  -5     3468.08     3676.45    145.36 o 
   5   0  -5        9.93       -9.01      9.68 o 
   6   0  -5      924.54      920.56     31.63 o 
   7   0  -5        8.92        5.97     10.46 o 
   8   0  -5      157.60      125.13     17.81 o 
  -8   1  -5       27.75       21.72     12.89 o 
  -7   1  -5      589.96      518.81     24.72 o 
  -6   1  -5      302.27      298.63     21.99 o 
  -5   1  -5     1006.24      993.74     33.77 o 
  -4   1  -5       63.36       78.89      6.35 o 
  -3   1  -5     3355.92     3603.63     41.80 o 
  -2   1  -5      747.74      772.16     11.12 o 
  -1   1  -5     2915.77     2841.58     45.51 o 
   0   1  -5      100.90      108.72      3.45 o 
   1   1  -5     2250.25     2087.58     30.82 o 
   2   1  -5       24.24       20.38      4.27 o 
   3   1  -5     1865.83     1934.59     43.45 o 
   4   1  -5      194.16      222.57     14.09 o 
   5   1  -5      904.15      999.85     37.82 o 
   6   1  -5      129.96      110.46     17.43 o 
   7   1  -5      381.56      406.13     29.64 o 
   8   1  -5       74.24       83.44     16.86 o 
  -8   2  -5       17.40       43.78     16.33 o 
  -7   2  -5       59.04       46.54     12.51 o 
  -6   2  -5       86.72       93.95     10.67 o 
  -5   2  -5        8.91        5.86      5.31 o 
  -4   2  -5      152.75      164.12      6.48 o 
  -3   2  -5      181.86      199.93      6.92 o 
  -2   2  -5       71.34       77.33      4.43 o 
  -1   2  -5     1087.14     1020.87     12.20 o 
   0   2  -5     2341.15     2416.86     28.18 o 
   1   2  -5      239.05      213.90      6.40 o 
   2   2  -5      701.21      681.88     12.84 o 
   3   2  -5      322.43      322.74     11.39 o 
   4   2  -5     2883.50     2898.65     72.28 o 
   5   2  -5      485.69      482.82     19.67 o 
   6   2  -5      217.77      234.54     23.32 o 
   7   2  -5      157.88      162.69     22.51 o 
   8   2  -5      190.80      206.74     27.41 o 
  -8   3  -5       22.75       20.32     25.26 o 
  -7   3  -5      103.83      113.40     14.10 o 
  -6   3  -5       12.36        7.50      7.86 o 
  -5   3  -5      148.84      153.82      6.95 o 
  -4   3  -5      284.76      302.47      9.54 o 
  -3   3  -5      391.04      367.99     13.71 o 
  -2   3  -5      277.81      343.50      9.01 o 
  -1   3  -5     1589.82     1493.91     24.11 o 
   0   3  -5     2026.13     2000.63     24.21 o 
   1   3  -5      750.98      761.08     11.52 o 
   2   3  -5      642.79      632.50     12.28 o 
   3   3  -5      104.26       85.42      7.22 o 
   4   3  -5      374.78      389.89     14.85 o 
   5   3  -5      997.60      979.29     28.80 o 
   6   3  -5       20.88       23.30     10.16 o 
   7   3  -5      146.67      130.69     22.57 o 
   8   3  -5      113.84      124.07     23.96 o 
  -8   4  -5       23.83       24.35     14.91 o 
  -7   4  -5      227.81      244.38     23.70 o 
  -6   4  -5       60.65       76.09     10.99 o 
  -5   4  -5      226.67      239.82     10.11 o 
  -4   4  -5      224.22      257.13      8.75 o 
  -3   4  -5      709.98      734.00     11.61 o 
  -2   4  -5      519.45      579.52     13.42 o 
  -1   4  -5       47.27       95.05     16.79 o 
   0   4  -5      509.80      515.32      9.75 o 
   1   4  -5     6440.78     6478.36     63.39 o 
   2   4  -5      753.78      758.29     14.36 o 
   3   4  -5     1778.62     1792.05     26.70 o 
   4   4  -5      410.19      396.61     14.31 o 
   5   4  -5     1026.65     1101.94     39.91 o 
   6   4  -5      134.62      106.61     13.24 o 
   7   4  -5      411.19      387.35     80.52 o 
   8   4  -5      382.87      440.43     66.81 o 
  -7   5  -5       39.75       40.31     13.18 o 
  -6   5  -5      224.27      196.72     15.02 o 
  -5   5  -5      592.82      594.49     14.78 o 
  -4   5  -5       10.64       13.59      4.66 o 
  -3   5  -5      412.57      391.42     12.76 o 
  -2   5  -5      174.88      221.63      8.61 o 
  -1   5  -5     1199.35     1264.95     28.23 o 
   0   5  -5       62.92       42.79      3.37 o 
   1   5  -5       85.36       78.14      5.49 o 
   2   5  -5      136.36      125.13      6.48 o 
   3   5  -5      400.31      410.73     12.72 o 
   4   5  -5      241.32      235.78     12.26 o 
   5   5  -5     1260.00     1235.87     35.24 o 
   6   5  -5       51.45       33.90     21.76 o 
   7   5  -5       50.40       46.95     30.83 o 
   8   5  -5       17.65      -10.79     18.62 o 
  -7   6  -5      116.52      148.96     35.12 o 
  -6   6  -5      125.45      157.65     16.10 o 
  -5   6  -5       78.54       66.88      6.46 o 
  -4   6  -5       28.62       36.56      4.28 o 
  -3   6  -5      176.81      168.46     12.53 o 
  -2   6  -5       90.97       97.39     10.26 o 
  -1   6  -5      869.04      907.47     23.50 o 
   0   6  -5      335.34      316.02      7.53 o 
   1   6  -5     1232.24     1262.91     20.41 o 
   2   6  -5      866.49      886.64     17.33 o 
   3   6  -5      576.49      580.93     15.12 o 
   4   6  -5      116.58      123.06     10.57 o 
   5   6  -5      189.49      197.67     18.90 o 
   6   6  -5      218.90      210.41     24.59 o 
   7   6  -5        1.09      -10.44     15.09 o 
  -7   7  -5      324.24      300.75     29.12 o 
  -6   7  -5      223.69      223.37     20.99 o 
  -5   7  -5      406.15      371.01     14.34 o 
  -4   7  -5       20.24        1.17     21.66 o 
  -3   7  -5      144.29      153.77     15.70 o 
  -2   7  -5      235.04      248.44     15.69 o 
  -1   7  -5      418.27      421.92     26.91 o 
   0   7  -5       24.11       25.55      4.43 o 
   1   7  -5      260.42      288.61     13.75 o 
   2   7  -5      696.76      694.00     14.49 o 
   3   7  -5     1690.18     1635.16     28.24 o 
   4   7  -5      160.90      161.42     11.91 o 
   5   7  -5       75.45       83.18     12.80 o 
   6   7  -5       39.56       57.63     18.64 o 
   7   7  -5       42.34       41.47     21.35 o 
  -6   8  -5      550.34      514.60     30.33 o 
  -5   8  -5      444.32      443.95     15.74 o 
  -4   8  -5     1054.26     1037.65     39.66 o 
  -3   8  -5      504.31      481.70     25.93 o 
  -2   8  -5      889.52      908.58     59.28 o 
  -1   8  -5      371.41      396.05     39.22 o 
   0   8  -5     4802.21     4824.65     64.63 o 
   1   8  -5     1235.99     1202.92     21.77 o 
   2   8  -5      197.22      189.93     10.29 o 
   3   8  -5      194.03      219.26     11.32 o 
   4   8  -5      409.58      425.37     25.15 o 
   5   8  -5       30.80       16.21     12.74 o 
   6   8  -5      213.54      226.22     23.01 o 
  -6   9  -5       81.75      109.19     16.63 o 
  -5   9  -5      320.93      298.08     17.34 o 
  -4   9  -5       42.78       26.19     25.44 o 
  -3   9  -5      264.05      273.39     23.08 o 
  -2   9  -5       38.31       43.26     24.80 o 
  -1   9  -5       81.69       76.58      9.15 o 
   0   9  -5       42.06       41.33      6.52 o 
   1   9  -5      213.12      213.78     11.64 o 
   2   9  -5      378.56      365.24     22.27 o 
   3   9  -5     1268.46     1275.00     30.73 o 
   4   9  -5      116.86       78.77     12.76 o 
   5   9  -5      118.52      156.53     20.12 o 
   6   9  -5       72.42       69.80     28.88 o 
  -4  10  -5      191.31      172.48     35.68 o 
  -3  10  -5       98.08      115.44     32.43 o 
  -2  10  -5       13.12       40.83     26.73 o 
  -1  10  -5      100.02       86.08      8.89 o 
   0  10  -5       28.85       12.49      8.89 o 
   1  10  -5       61.27       57.09     10.77 o 
   2  10  -5      329.35      324.55     19.36 o 
   3  10  -5       20.48       17.44     11.27 o 
   4  10  -5      161.73      148.85     17.99 o 
   5  10  -5      163.06      174.06     25.21 o 
  -2  11  -5       98.10       56.21     31.53 o 
  -1  11  -5      532.41      523.97     18.22 o 
   0  11  -5       12.66       13.97     19.04 o 
   1  11  -5       54.64       56.38     12.78 o 
   2  11  -5       62.79       75.75     15.10 o 
   3  11  -5      316.98      367.21     26.40 o 
   4  11  -5       93.06       46.58     39.71 o 
  -2  12  -5      214.15      221.75     12.27 o 
  -1  12  -5       88.16      103.66     19.24 o 
   0  12  -5        5.74        8.42     13.89 o 
   1  12  -5      508.42      515.16     36.54 o 
   2  12  -5      254.51      257.56     36.90 o 
  -2 -12  -4       44.93       74.16     19.99 o 
  -1 -12  -4      306.33      341.71     52.95 o 
   0 -12  -4      145.80      177.78     43.20 o 
   1 -12  -4       71.86       63.02     34.36 o 
   2 -12  -4       39.56       45.12     35.24 o 
  -3 -11  -4      130.66      172.72     49.64 o 
  -2 -11  -4       11.67        0.64     15.57 o 
  -1 -11  -4      251.92      249.73     23.39 o 
   0 -11  -4      240.54      292.53     48.08 o 
   1 -11  -4      173.29      179.28     38.86 o 
   2 -11  -4       86.11       73.73     34.56 o 
   3 -11  -4       63.33       71.53     36.66 o 
   4 -11  -4       27.13       25.08     33.45 o 
  -5 -10  -4       15.01       10.54     20.35 o 
  -4 -10  -4      105.61      112.61     31.75 o 
  -3 -10  -4       57.44       49.95     18.22 o 
  -2 -10  -4      414.29      453.80     30.39 o 
  -1 -10  -4       95.45      111.76     24.89 o 
   0 -10  -4      151.33      172.20     17.73 o 
   1 -10  -4      453.68      418.64     47.65 o 
   2 -10  -4      111.58      109.54     33.26 o 
   3 -10  -4      170.93       88.66     34.40 o 
   4 -10  -4       86.06      136.24     38.49 o 
   5 -10  -4      145.83      150.86     41.93 o 
  -5  -9  -4      252.60      306.04     39.25 o 
  -4  -9  -4        0.93       -5.58     10.96 o 
  -3  -9  -4      209.20      173.22     23.96 o 
  -2  -9  -4       50.51       57.07     13.12 o 
  -1  -9  -4      368.30      396.32     21.77 o 
   0  -9  -4      192.16      189.61     15.02 o 
   1  -9  -4       19.44       17.21     12.49 o 
   2  -9  -4      102.71       77.60     27.53 o 
   3  -9  -4      397.90      328.27     43.59 o 
   4  -9  -4      135.38       98.20     50.00 o 
   5  -9  -4      345.81      362.72     40.82 o 
   6  -9  -4       63.07       47.05     27.43 o 
  -6  -8  -4     1337.17     1296.59     76.80 o 
  -5  -8  -4      259.27      314.50     36.94 o 
  -4  -8  -4      296.94      305.91     33.92 o 
  -3  -8  -4       30.82       20.41     11.31 o 
  -2  -8  -4      719.78      726.31     23.62 o 
  -1  -8  -4       82.87       82.28     10.71 o 
   0  -8  -4      151.16      149.28     13.13 o 
   1  -8  -4       12.37        7.83      7.24 o 
   2  -8  -4     1146.03     1066.29     47.74 o 
   3  -8  -4      997.21     1037.36     79.71 o 
   4  -8  -4     1124.95     1135.13     48.33 o 
   5  -8  -4       17.37       58.15     18.31 o 
   6  -8  -4      366.52      375.81     41.70 o 
  -7  -7  -4       44.10       91.38     29.98 o 
  -6  -7  -4       69.86       51.86     24.56 o 
  -5  -7  -4      290.97      340.52     37.65 o 
  -4  -7  -4       51.66       51.09     13.26 o 
  -3  -7  -4       36.20       69.52     20.70 o 
  -2  -7  -4       52.11       43.39      8.88 o 
  -1  -7  -4      130.33      130.91     11.81 o 
   0  -7  -4      131.00      149.83      9.47 o 
   1  -7  -4       77.87       95.45      9.62 o 
   2  -7  -4      111.32      102.33      9.52 o 
   3  -7  -4      511.37      559.41     31.32 o 
   4  -7  -4      125.59      154.05     40.31 o 
   5  -7  -4      192.44      186.13     23.13 o 
   6  -7  -4       92.90       81.16     25.02 o 
   7  -7  -4       10.07        4.21     20.30 o 
  -7  -6  -4       40.16       48.69     24.40 o 
  -6  -6  -4      488.91      417.55     43.17 o 
  -5  -6  -4       65.56       58.83     22.57 o 
  -4  -6  -4       44.55       31.88     22.44 o 
  -3  -6  -4       21.35       36.21     17.60 o 
  -2  -6  -4       25.24       26.48     17.45 o 
  -1  -6  -4      480.48      522.73     20.95 o 
   0  -6  -4      877.95      848.92     24.94 o 
   1  -6  -4     1235.30     1220.91     30.09 o 
   2  -6  -4       19.79       14.01      5.43 o 
   3  -6  -4      106.03      107.88      9.69 o 
   4  -6  -4      411.49      431.41     17.26 o 
   5  -6  -4      173.62      205.39     16.20 o 
   6  -6  -4       67.41      103.27     24.82 o 
   7  -6  -4       19.85       32.21     21.19 o 
  -7  -5  -4      107.68      105.92     29.85 o 
  -6  -5  -4       28.13       41.13     22.50 o 
  -5  -5  -4      389.44      344.73     35.43 o 
  -4  -5  -4       48.65       78.47     10.14 o 
  -3  -5  -4       25.87       22.56     14.75 o 
  -2  -5  -4      300.91      324.80     27.44 o 
  -1  -5  -4     1416.00     1309.58     32.36 o 
   0  -5  -4      276.53      341.14     28.05 o 
   1  -5  -4      325.42      333.14     12.13 o 
   2  -5  -4      596.90      622.65     16.64 o 
   3  -5  -4      261.22      266.69     19.39 o 
   4  -5  -4      201.15      205.24     23.07 o 
   5  -5  -4       41.30       60.42     12.12 o 
   6  -5  -4      106.56      134.99     17.36 o 
   7  -5  -4      173.26      206.66     21.55 o 
   8  -5  -4        0.86        5.25     14.89 o 
  -8  -4  -4      230.13      249.08     42.29 o 
  -7  -4  -4      159.56      175.89     34.28 o 
  -6  -4  -4      155.39      176.21     30.89 o 
  -5  -4  -4      256.29      256.85     14.87 o 
  -4  -4  -4      770.49      808.89     27.78 o 
  -3  -4  -4      181.83      205.06     12.95 o 
  -2  -4  -4     1864.89     1836.85     68.27 o 
  -1  -4  -4     8107.72     8088.19    163.36 o 
   0  -4  -4     1748.63     1814.46     37.38 o 
   1  -4  -4      388.90      605.93     20.96 o 
   2  -4  -4     1352.54     1379.85     26.78 o 
   3  -4  -4      280.15      305.65     12.42 o 
   4  -4  -4     1118.32     1128.44     41.67 o 
   5  -4  -4      166.51      186.45     16.75 o 
   6  -4  -4      153.85      216.37     51.31 o 
   7  -4  -4      313.18      371.58     26.61 o 
   8  -4  -4       95.13      120.15     21.96 o 
  -8  -3  -4       55.03       44.89     23.97 o 
  -7  -3  -4      161.01      228.84     36.21 o 
  -6  -3  -4       50.32       31.97     19.16 o 
  -5  -3  -4      311.53      312.23     19.35 o 
  -4  -3  -4       89.37       94.71     12.16 o 
  -3  -3  -4     1010.89      923.62     36.44 o 
  -2  -3  -4     1022.16     1081.06     35.51 o 
  -1  -3  -4     2967.05     2930.34     95.08 o 
   0  -3  -4     2092.78     2080.02     37.70 o 
   1  -3  -4      643.78      676.92     15.37 o 
   2  -3  -4      376.90      386.98     24.58 o 
   3  -3  -4      158.84      177.76     11.72 o 
   4  -3  -4      496.91      508.79     22.48 o 
   5  -3  -4       44.19       89.03     23.27 o 
   6  -3  -4       78.08       88.90     50.42 o 
   7  -3  -4      184.19      231.91     33.40 o 
   8  -3  -4       28.30       16.93     15.72 o 
  -8  -2  -4       24.25       -4.98     18.08 o 
  -7  -2  -4       51.17       41.55     21.55 o 
  -6  -2  -4       59.71       83.20     19.73 o 
  -5  -2  -4        6.71       16.55      8.89 o 
  -4  -2  -4      102.97      111.35     12.58 o 
  -3  -2  -4       78.40       81.44      9.86 o 
  -2  -2  -4      114.97      135.28     11.26 o 
  -1  -2  -4      999.70      969.24     23.39 o 
   0  -2  -4     1808.46     1888.56     35.45 o 
   1  -2  -4      276.22      286.48     13.12 o 
   2  -2  -4      694.15      665.60     17.32 o 
   3  -2  -4      382.05      382.99     14.30 o 
   4  -2  -4     2592.88     2539.05     77.18 o 
   5  -2  -4      627.98      642.23     25.73 o 
   6  -2  -4      280.34      258.82     16.81 o 
   7  -2  -4      235.08      269.61     23.93 o 
   8  -2  -4      248.50      285.82     27.25 o 
  -8  -1  -4       44.36       53.77     18.32 o 
  -7  -1  -4      219.61      233.67     19.17 o 
  -6  -1  -4      185.72      154.06     15.01 o 
  -5  -1  -4      759.48      744.97     24.80 o 
  -4  -1  -4      247.98      256.57     16.20 o 
  -3  -1  -4      855.90      896.18     23.32 o 
  -2  -1  -4      124.07      141.39     11.68 o 
  -1  -1  -4     2229.62     2057.16     34.65 o 
   0  -1  -4       12.51        5.51      6.08 o 
   1  -1  -4     3225.21     3197.50     47.03 o 
   2  -1  -4      438.22      400.52     11.54 o 
   3  -1  -4      885.28     1007.35     32.74 o 
   4  -1  -4      285.46      304.99     14.44 o 
   5  -1  -4      620.31      659.65     23.44 o 
   6  -1  -4        3.43        6.14      9.23 o 
   7  -1  -4        3.77       -6.01      9.94 o 
   8  -1  -4       18.80       25.12     15.61 o 
  -8   0  -4      221.52      200.96     26.17 o 
  -7   0  -4        9.68        1.89     10.19 o 
  -6   0  -4     3203.29     3027.97     63.21 o 
  -5   0  -4        7.27       13.45     12.60 o 
  -4   0  -4     4917.35     5165.78     86.08 o 
  -3   0  -4       34.18       41.50      6.62 o 
  -2   0  -4     9131.85     8631.23    113.20 o 
  -1   0  -4       19.23       19.40      3.13 o 
   0   0  -4     3161.14     3108.40     42.04 o 
   1   0  -4        0.95        2.01      2.76 o 
   2   0  -4    25722.78    24121.91    284.27 o 
   3   0  -4        1.05        6.57      7.23 o 
   4   0  -4      554.10      739.29     28.08 o 
   5   0  -4        1.76        1.28     10.41 o 
   6   0  -4       62.05       65.42     22.92 o 
   7   0  -4        0.97       -4.66     10.59 o 
   8   0  -4       51.14       49.65     14.60 o 
  -8   1  -4       58.08       58.31     14.40 o 
  -7   1  -4      112.91      125.66     15.41 o 
  -6   1  -4       45.96       68.92     11.69 o 
  -5   1  -4      691.21      668.14     24.14 o 
  -4   1  -4      463.63      501.37     12.20 o 
  -3   1  -4     1634.37     1697.78     23.73 o 
  -2   1  -4      442.00      413.77     12.67 o 
  -1   1  -4     4918.45     4618.92     50.70 o 
   0   1  -4       79.23       82.42      3.07 o 
   1   1  -4      722.47      658.75     11.13 o 
   2   1  -4      149.83      157.75      6.45 o 
   3   1  -4      364.71      416.88     28.94 o 
   4   1  -4       42.52       39.70      7.10 o 
   5   1  -4      167.28      188.28     18.87 o 
   6   1  -4       86.81       78.95     15.49 o 
   7   1  -4       76.75      121.33     25.12 o 
   8   1  -4        5.93      -16.49     12.43 o 
  -8   2  -4       74.39       75.60     15.36 o 
  -7   2  -4       18.92       13.19     10.94 o 
  -6   2  -4      357.94      336.77     15.58 o 
  -5   2  -4      270.86      283.09     10.35 o 
  -4   2  -4      287.69      294.99      7.24 o 
  -3   2  -4      299.81      309.85      9.80 o 
  -2   2  -4      798.97      762.78     10.41 o 
  -1   2  -4      718.81      669.33     10.76 o 
   0   2  -4     4634.85     4732.69     51.92 o 
   1   2  -4     1412.79     1385.95     24.35 o 
   2   2  -4     1050.60      984.96     14.34 o 
   3   2  -4      237.94      232.33     11.14 o 
   4   2  -4     1700.80     1623.45     30.62 o 
   5   2  -4      340.85      352.92     16.19 o 
   6   2  -4      511.97      477.57     29.67 o 
   7   2  -4       69.90       88.29     19.98 o 
   8   2  -4       67.40       75.15     21.56 o 
  -8   3  -4      152.03      146.13     20.30 o 
  -7   3  -4       12.94        9.77     12.21 o 
  -6   3  -4      171.82      177.94     12.10 o 
  -5   3  -4      978.87      935.03     13.88 o 
  -4   3  -4      173.78      189.40      7.79 o 
  -3   3  -4      614.77      610.34     11.53 o 
  -2   3  -4     1721.77     1747.56     24.85 o 
  -1   3  -4     1984.04     2009.95     36.11 o 
   0   3  -4      225.68      224.71      7.71 o 
   1   3  -4     2529.68     2507.25     26.55 o 
   2   3  -4      658.93      577.97     11.50 o 
   3   3  -4      126.53      123.76     12.82 o 
   4   3  -4       55.64       55.26      8.27 o 
   5   3  -4      273.78      247.88     15.46 o 
   6   3  -4      195.61      172.77     13.71 o 
   7   3  -4       53.62       72.57     20.95 o 
   8   3  -4        7.45       16.09     17.42 o 
  -8   4  -4       75.13       77.40     20.76 o 
  -7   4  -4       46.98       32.16     12.06 o 
  -6   4  -4       49.19       69.43     13.87 o 
  -5   4  -4      135.55      128.59      7.58 o 
  -4   4  -4      465.82      441.40     10.93 o 
  -3   4  -4      626.43      622.65     11.34 o 
  -2   4  -4     1044.98     1160.40     19.57 o 
  -1   4  -4     4687.88     4909.02     72.16 o 
   0   4  -4      232.43      227.30      6.64 o 
   1   4  -4     1473.86     1351.42     18.44 o 
   2   4  -4      769.21      774.25     15.00 o 
   3   4  -4     1480.59     1464.13     32.71 o 
   4   4  -4      188.72      214.63     11.24 o 
   5   4  -4      410.39      375.33     19.81 o 
   6   4  -4       97.21       89.32     23.24 o 
   7   4  -4      402.06      412.06     32.62 o 
   8   4  -4      168.91      187.03     28.78 o 
  -8   5  -4       28.42       17.33     14.12 o 
  -7   5  -4        4.27       25.22     12.06 o 
  -6   5  -4       19.19       14.05      8.51 o 
  -5   5  -4      261.82      259.29     10.02 o 
  -4   5  -4      264.66      259.64      8.13 o 
  -3   5  -4      301.28      295.29     10.97 o 
  -2   5  -4      432.42      473.94     12.11 o 
  -1   5  -4      487.76      506.88     14.79 o 
   0   5  -4      383.07      362.50      7.12 o 
   1   5  -4       76.49       96.99      5.67 o 
   2   5  -4      875.93      872.25     15.09 o 
   3   5  -4       65.65       71.35      7.14 o 
   4   5  -4     1225.23     1216.51     25.65 o 
   5   5  -4        0.32       34.33     10.44 o 
   6   5  -4      132.15      118.09     26.95 o 
   7   5  -4       92.72      102.23     21.34 o 
   8   5  -4       12.97      -20.92     16.76 o 
  -7   6  -4       47.41       53.48     12.82 o 
  -6   6  -4      152.81      154.81     13.68 o 
  -5   6  -4       17.66       19.82      5.44 o 
  -4   6  -4      500.28      521.40     17.26 o 
  -3   6  -4       63.95       65.07     10.15 o 
  -2   6  -4       74.57       96.72     10.73 o 
  -1   6  -4     1006.78     1002.40     24.75 o 
   0   6  -4     1651.26     1665.41     22.78 o 
   1   6  -4      325.59      321.75     11.72 o 
   2   6  -4      177.00      169.97      7.77 o 
   3   6  -4       61.30       68.48      8.99 o 
   4   6  -4      757.65      715.66     20.21 o 
   5   6  -4      239.11      246.93     15.91 o 
   6   6  -4       22.63       52.48     17.47 o 
   7   6  -4       15.93       24.90     18.04 o 
  -7   7  -4       25.40       50.18     18.37 o 
  -6   7  -4      288.32      269.27     22.37 o 
  -5   7  -4      463.04      454.36     14.05 o 
  -4   7  -4      421.95      482.92     38.84 o 
  -3   7  -4      772.52      755.32     31.07 o 
  -2   7  -4      442.74      397.20     19.04 o 
  -1   7  -4      334.54      328.11     23.59 o 
   0   7  -4       26.27       26.44      5.74 o 
   1   7  -4      357.39      323.00     10.28 o 
   2   7  -4       55.65       43.77      6.47 o 
   3   7  -4      437.43      471.15     21.05 o 
   4   7  -4      247.54      251.37     15.96 o 
   5   7  -4      130.77      138.52     17.19 o 
   6   7  -4      110.85      112.13     17.64 o 
   7   7  -4      187.33      200.48     28.38 o 
  -6   8  -4      123.59      109.76     12.21 o 
  -5   8  -4      113.22      118.13     12.07 o 
  -4   8  -4     1018.02     1085.93     56.44 o 
  -3   8  -4      483.80      446.90     26.32 o 
  -2   8  -4      406.38      399.25     39.29 o 
  -1   8  -4      750.17      839.64     57.53 o 
   0   8  -4     4697.75     4584.84     61.37 o 
   1   8  -4     1430.57     1416.29     26.02 o 
   2   8  -4     2344.30     2217.52     36.20 o 
   3   8  -4       32.03       30.35      7.85 o 
   4   8  -4      569.88      541.88     19.68 o 
   5   8  -4      185.90      186.31     19.60 o 
   6   8  -4      180.52      190.59     27.00 o 
  -6   9  -4        3.75        6.41      8.43 o 
  -4   9  -4      162.73      161.46     31.63 o 
  -3   9  -4      712.20      713.42     56.34 o 
  -2   9  -4      165.80      201.48     34.17 o 
  -1   9  -4      404.28      360.34     22.99 o 
   0   9  -4      266.84      244.38     10.50 o 
   1   9  -4      187.78      197.10     12.27 o 
   2   9  -4      185.91      188.14     15.23 o 
   3   9  -4      758.07      765.73     23.05 o 
   4   9  -4      408.12      363.12     19.17 o 
   5   9  -4      240.91      250.70     22.36 o 
   6   9  -4       16.47       -8.80     16.54 o 
  -4  10  -4       25.51        5.20     24.52 o 
  -3  10  -4       77.16       76.80     17.43 o 
  -2  10  -4      405.68      419.46     47.53 o 
  -1  10  -4       97.94       79.74      9.15 o 
   0  10  -4      188.81      210.37     10.85 o 
   1  10  -4       13.72        0.37      9.67 o 
   2  10  -4      221.08      194.55     22.08 o 
   3  10  -4       10.69       12.99     11.18 o 
   4  10  -4      230.56      251.70     21.12 o 
   5  10  -4       76.21       60.28     19.98 o 
  -2  11  -4       76.44       74.30     18.64 o 
  -1  11  -4      113.09       96.15     11.30 o 
   0  11  -4       35.77       52.59     12.73 o 
   1  11  -4       53.71       50.45     12.50 o 
   2  11  -4      110.15      121.39     25.26 o 
   3  11  -4      173.78      173.41     29.47 o 
   4  11  -4      133.89      119.56     20.49 o 
  -2  12  -4      365.74      332.44     14.80 o 
  -1  12  -4      544.46      533.01     21.47 o 
   0  12  -4        0.10      -18.36     12.24 o 
   1  12  -4       96.04      121.28     22.73 o 
   2  12  -4      157.56      165.14     19.38 o 
  -2 -12  -3        0.36        3.23     15.75 o 
  -1 -12  -3        2.38        9.92     27.59 o 
   0 -12  -3       54.56       36.17     31.30 o 
   1 -12  -3      263.65      341.65     51.12 o 
   2 -12  -3      156.66      118.40     40.80 o 
  -4 -11  -3       68.21       79.80     23.14 o 
  -3 -11  -3        8.96       18.13     18.55 o 
  -2 -11  -3      170.99      190.21     23.44 o 
  -1 -11  -3       68.02       73.98     16.93 o 
   0 -11  -3       17.92       31.34     28.30 o 
   1 -11  -3      380.46      340.58     46.89 o 
   2 -11  -3      250.41      262.84     45.39 o 
   3 -11  -3       17.77       -8.07     27.27 o 
   4 -11  -3       85.42       85.27     40.09 o 
  -5 -10  -3       28.47       23.15     20.39 o 
  -4 -10  -3      355.65      407.19     47.97 o 
  -3 -10  -3       39.28       40.50     17.42 o 
  -2 -10  -3      332.19      378.16     27.77 o 
  -1 -10  -3      423.29      439.64     27.41 o 
   0 -10  -3      250.25      245.04     19.27 o 
   1 -10  -3      144.77      134.88     34.37 o 
   2 -10  -3       25.89       -8.52     24.09 o 
   3 -10  -3       58.21       79.64     33.98 o 
   4 -10  -3       69.98       90.20     35.19 o 
   5 -10  -3       28.99        2.53     30.25 o 
  -5  -9  -3       92.27      149.66     31.21 o 
  -4  -9  -3       68.07       82.37     20.04 o 
  -3  -9  -3       96.34      117.86     21.02 o 
  -2  -9  -3       19.49        8.08     19.47 o 
  -1  -9  -3      452.25      445.13     37.45 o 
   0  -9  -3      115.31      103.52     12.41 o 
   1  -9  -3      107.55       95.11     28.65 o 
   2  -9  -3       68.21       69.47     27.19 o 
   3  -9  -3      510.88      462.43     50.66 o 
   4  -9  -3      331.04      251.15     41.00 o 
   5  -9  -3      131.50      152.35     24.43 o 
   6  -9  -3       30.44       26.99     23.94 o 
  -6  -8  -3        7.09        0.14     20.87 o 
  -5  -8  -3      274.31      278.79     36.70 o 
  -4  -8  -3      235.95      251.81     31.26 o 
  -3  -8  -3      350.77      344.72     24.15 o 
  -2  -8  -3      112.12      128.79     14.05 o 
  -1  -8  -3       37.77       32.57      8.09 o 
   0  -8  -3      178.13      191.13     14.35 o 
   1  -8  -3      295.87      289.02     14.64 o 
   2  -8  -3      527.71      505.50     37.51 o 
   3  -8  -3      317.07      308.96     26.12 o 
   4  -8  -3     2097.06     2091.38     68.52 o 
   5  -8  -3       31.08       12.08     15.26 o 
   6  -8  -3      160.75      215.59     33.95 o 
  -7  -7  -3        3.84      -23.66     18.97 o 
  -6  -7  -3      135.37      132.66     29.39 o 
  -5  -7  -3       52.03       69.39     23.18 o 
  -4  -7  -3       12.75       10.84     11.53 o 
  -3  -7  -3      360.12      366.87     23.02 o 
  -2  -7  -3       32.16       34.17     10.04 o 
  -1  -7  -3      585.39      556.13     17.99 o 
   0  -7  -3      555.05      579.97     16.60 o 
   1  -7  -3      670.62      603.61     19.85 o 
   2  -7  -3      231.07      240.24     28.69 o 
   3  -7  -3       72.13       97.04     16.73 o 
   4  -7  -3      298.99      283.63     28.92 o 
   5  -7  -3      249.16      252.07     24.93 o 
   6  -7  -3       61.51       46.06     21.38 o 
   7  -7  -3       38.88       51.90     26.99 o 
  -7  -6  -3        4.24       14.45     20.60 o 
  -6  -6  -3      164.73      262.09     36.76 o 
  -5  -6  -3      126.41      131.45     27.49 o 
  -4  -6  -3      211.30      205.31     17.66 o 
  -3  -6  -3      167.27      159.96     15.77 o 
  -2  -6  -3       13.12       18.23     15.29 o 
  -1  -6  -3     1474.20     1400.50     45.89 o 
   0  -6  -3      500.65      491.46     14.98 o 
   1  -6  -3      198.83      224.49     11.72 o 
   2  -6  -3      194.93      188.31     10.40 o 
   3  -6  -3      220.69      214.00     19.99 o 
   4  -6  -3     1089.40     1044.10     27.58 o 
   5  -6  -3       89.62       96.17     12.57 o 
   6  -6  -3       15.28       -2.16     17.28 o 
   7  -6  -3      210.08      237.66     33.43 o 
  -7  -5  -3       15.82       -2.37     19.13 o 
  -6  -5  -3      102.18       53.23     23.07 o 
  -5  -5  -3      276.36      303.75     33.69 o 
  -4  -5  -3      375.36      362.53     15.27 o 
  -3  -5  -3      348.10      370.14     28.67 o 
  -2  -5  -3      400.61      433.77     31.50 o 
  -1  -5  -3     1128.59     1062.48     74.08 o 
   0  -5  -3       96.93      101.93      9.01 o 
   1  -5  -3     1129.47     1151.22     23.98 o 
   2  -5  -3     1172.77     1134.84     27.74 o 
   3  -5  -3      312.14      312.12     20.92 o 
   4  -5  -3      514.25      526.77     19.44 o 
   5  -5  -3      870.99      826.25     30.87 o 
   6  -5  -3       45.16       49.62     16.22 o 
   7  -5  -3      107.75      104.60     17.21 o 
   8  -5  -3       21.98        1.03     19.69 o 
  -8  -4  -3        5.22        8.39     24.00 o 
  -7  -4  -3      325.96      313.11     39.27 o 
  -6  -4  -3       52.52       39.12     21.71 o 
  -5  -4  -3      175.74      174.69     16.33 o 
  -4  -4  -3      287.96      311.11     16.60 o 
  -3  -4  -3      695.72      711.30     22.55 o 
  -2  -4  -3      747.57      886.03     41.72 o 
  -1  -4  -3      441.21      490.24     30.91 o 
   0  -4  -3      458.61      449.39     15.40 o 
   1  -4  -3     7280.48     7374.45    123.95 o 
   2  -4  -3     1522.29     1559.13     32.52 o 
   3  -4  -3     1617.56     1579.42     73.28 o 
   4  -4  -3      436.82      473.60     21.67 o 
   5  -4  -3      994.53      997.10     35.34 o 
   6  -4  -3      141.19      136.31     20.09 o 
   7  -4  -3      300.11      305.99     24.51 o 
   8  -4  -3      332.98      338.70     28.37 o 
  -8  -3  -3       61.14       93.87     28.28 o 
  -7  -3  -3       22.64       19.27     20.04 o 
  -6  -3  -3        8.91       -4.89     15.09 o 
  -5  -3  -3      579.94      594.63     22.26 o 
  -4  -3  -3      607.07      612.94     24.10 o 
  -3  -3  -3      573.61      530.55     26.37 o 
  -2  -3  -3     1200.15     1178.33     32.49 o 
  -1  -3  -3     1710.15     1593.08     57.57 o 
   0  -3  -3     1684.11     1743.43     38.97 o 
   1  -3  -3      167.33      234.44     14.26 o 
   2  -3  -3      387.52      365.16     13.45 o 
   3  -3  -3      117.12      120.55     20.63 o 
   4  -3  -3       17.81       15.50      9.10 o 
   5  -3  -3     1194.77     1113.14     37.43 o 
   6  -3  -3      299.11      301.94     21.94 o 
   7  -3  -3       73.08       89.86     17.00 o 
   8  -3  -3        3.28       38.09     16.67 o 
  -8  -2  -3      102.92       42.32     26.43 o 
  -7  -2  -3       48.55       42.87     16.42 o 
  -6  -2  -3      352.04      304.79     29.57 o 
  -5  -2  -3      426.76      433.13     19.29 o 
  -4  -2  -3      416.99      425.19     17.55 o 
  -3  -2  -3      423.77      454.60     17.84 o 
  -2  -2  -3      613.33      577.10     24.66 o 
  -1  -2  -3      856.81      788.83     24.91 o 
   0  -2  -3     4238.02     4412.91     63.96 o 
   1  -2  -3     1735.34     1685.45     27.58 o 
   2  -2  -3     1018.11     1057.42     24.74 o 
   3  -2  -3      234.33      246.14     14.03 o 
   4  -2  -3     1706.19     1589.28     34.75 o 
   5  -2  -3      327.26      347.29     28.61 o 
   6  -2  -3      466.41      440.99     20.72 o 
   7  -2  -3       74.63      104.61     21.31 o 
   8  -2  -3       48.88       75.44     19.51 o 
  -8  -1  -3       81.15      114.66     22.71 o 
  -7  -1  -3      184.41      180.13     17.73 o 
  -6  -1  -3      227.95      232.69     29.26 o 
  -5  -1  -3      331.67      312.55     16.59 o 
  -4  -1  -3      399.42      426.99     16.58 o 
  -3  -1  -3     1211.32     1221.98     26.72 o 
  -2  -1  -3      933.18      904.09     20.05 o 
  -1  -1  -3     7528.84     6937.73    125.43 o 
   0  -1  -3        4.95        6.06      2.61 o 
   1  -1  -3     1017.62      912.15     14.63 o 
   2  -1  -3      264.92      239.10      7.77 o 
   3  -1  -3       14.56       20.18     10.55 o 
   4  -1  -3       45.87       51.17      8.48 o 
   5  -1  -3      254.84      271.22     17.80 o 
   6  -1  -3       62.80       75.38     11.79 o 
   7  -1  -3        7.30       19.95     10.84 o 
   8  -1  -3        6.28       -4.06     20.59 o 
  -8   0  -3      350.23      363.75     28.57 o 
  -7   0  -3        0.89        3.96     10.44 o 
  -6   0  -3     2028.58     2047.02     48.28 o 
  -5   0  -3        1.17        5.33      8.64 o 
  -4   0  -3     2677.75     2998.61     54.44 o 
  -3   0  -3        0.13       -4.99      5.64 o 
  -2   0  -3     9086.52     8881.73    116.00 o 
  -1   0  -3        5.99        6.13      2.98 o 
   0   0  -3     1001.53      990.25     18.03 o 
   1   0  -3        4.14        0.39      2.43 o 
   2   0  -3    19653.44    20276.29    272.62 o 
   3   0  -3        0.31        4.94      6.55 o 
   4   0  -3     2060.98     2045.82     52.87 o 
   5   0  -3        4.69      -12.54      8.36 o 
   6   0  -3      968.64      974.42     31.98 o 
   7   0  -3        0.89      -17.19     12.75 o 
   8   0  -3      272.56      284.56     22.26 o 
  -8   1  -3       24.09       22.54     15.68 o 
  -7   1  -3        6.76       16.03     21.79 o 
  -6   1  -3      248.21      249.62     16.39 o 
  -5   1  -3       96.53       84.23     10.65 o 
  -4   1  -3       39.74       43.50      5.40 o 
  -3   1  -3     1497.69     1503.43     34.31 o 
  -2   1  -3      182.47      175.06      5.89 o 
  -1   1  -3     2874.72     2608.45     27.24 o 
   0   1  -3       19.12       13.85      1.40 o 
   1   1  -3     2038.66     1779.61     21.81 o 
   2   1  -3      138.97      125.53      5.98 o 
   3   1  -3      694.15      660.31     35.89 o 
   4   1  -3      348.26      348.45     12.21 o 
   5   1  -3      359.91      331.14     22.07 o 
   6   1  -3      117.32      114.23     17.67 o 
   7   1  -3      335.84      408.66     31.49 o 
   8   1  -3        0.62      -28.03     18.91 o 
  -8   2  -3      317.68      349.48     23.74 o 
  -7   2  -3      150.55      146.05     15.65 o 
  -6   2  -3       36.78       32.96      9.01 o 
  -5   2  -3      262.90      255.71      9.13 o 
  -4   2  -3      108.78      130.46      5.06 o 
  -3   2  -3      212.63      207.18      7.60 o 
  -2   2  -3     3210.85     3059.38     32.54 o 
  -1   2  -3     3224.03     3259.94     57.03 o 
   0   2  -3    18065.66    18953.24    185.65 o 
   1   2  -3    13308.59    12842.69    129.15 o 
   2   2  -3      843.02      762.62     12.09 o 
   3   2  -3      258.68      259.73     15.67 o 
   4   2  -3     2066.69     2069.90     57.22 o 
   5   2  -3       33.25       41.41      7.09 o 
   6   2  -3       83.35       83.53     17.24 o 
   7   2  -3       21.33       30.73     18.27 o 
   8   2  -3       50.00       52.73     19.81 o 
  -8   3  -3       18.21      -13.51     12.58 o 
  -7   3  -3      176.45      154.72     15.34 o 
  -6   3  -3      128.19      127.59     11.03 o 
  -5   3  -3      382.03      384.59      9.82 o 
  -4   3  -3      603.59      641.14     14.35 o 
  -3   3  -3      307.71      329.53      7.12 o 
  -2   3  -3      122.25      114.09      5.77 o 
  -1   3  -3     3013.27     3107.40     52.79 o 
   0   3  -3      667.59      700.50     13.19 o 
   1   3  -3      815.84      783.87     11.29 o 
   2   3  -3      211.72      204.94      8.31 o 
   3   3  -3       15.84       18.39      5.62 o 
   4   3  -3      234.74      241.56     12.02 o 
   5   3  -3      128.11      146.92     20.95 o 
   6   3  -3       21.44       16.81      8.84 o 
   7   3  -3      243.55      267.53     27.39 o 
   8   3  -3        8.75        6.90     15.55 o 
  -8   4  -3       55.43       73.91     20.10 o 
  -7   4  -3      109.61      105.36     13.46 o 
  -6   4  -3       22.42       12.53      7.74 o 
  -5   4  -3       83.03       95.31      7.21 o 
  -4   4  -3      443.81      442.50     13.69 o 
  -3   4  -3     1707.58     1732.19     31.09 o 
  -2   4  -3       50.04       69.46      6.67 o 
  -1   4  -3     2849.43     2931.16     45.55 o 
   0   4  -3      836.13      839.37     12.54 o 
   1   4  -3     2155.57     2194.00     30.29 o 
   2   4  -3      946.12      998.91     17.06 o 
   3   4  -3      209.87      238.23     10.98 o 
   4   4  -3     1194.37     1069.82     22.94 o 
   5   4  -3     2145.56     2182.82     70.73 o 
   6   4  -3      385.71      371.97     22.71 o 
   7   4  -3      155.87      111.33     21.94 o 
   8   4  -3      241.45      220.05     47.68 o 
  -8   5  -3        4.58       -2.02     13.04 o 
  -7   5  -3       59.64       43.38     13.00 o 
  -6   5  -3        6.06       10.24      8.35 o 
  -5   5  -3      210.87      184.41     10.02 o 
  -4   5  -3      121.25      122.09      5.93 o 
  -3   5  -3      824.58      777.25     17.38 o 
  -2   5  -3      494.21      518.39     18.66 o 
  -1   5  -3      466.72      459.32     13.70 o 
   0   5  -3       85.89       71.32      3.73 o 
   1   5  -3      582.37      621.91     12.31 o 
   2   5  -3     2231.55     2186.42     28.02 o 
   3   5  -3      119.12      124.71      8.88 o 
   4   5  -3      379.71      369.20     14.44 o 
   5   5  -3      653.99      669.68     22.70 o 
   6   5  -3       16.07       -9.12     22.47 o 
   7   5  -3       14.26        9.38     15.58 o 
   8   5  -3       20.05        2.01     17.15 o 
  -7   6  -3       94.74       97.20     14.38 o 
  -6   6  -3       21.14       17.24      8.16 o 
  -5   6  -3      114.17      103.40      7.08 o 
  -4   6  -3       93.57      107.90      9.04 o 
  -3   6  -3      240.87      286.51     16.16 o 
  -2   6  -3      896.79      904.80     27.31 o 
  -1   6  -3      119.21      107.58     15.39 o 
   0   6  -3      969.29      908.14     16.95 o 
   1   6  -3       38.90       33.40      5.05 o 
   2   6  -3      964.57      912.08     16.07 o 
   3   6  -3      404.31      396.25     14.04 o 
   4   6  -3      213.05      226.11     18.68 o 
   5   6  -3      163.77      161.70     24.15 o 
   6   6  -3        3.76        9.57     15.36 o 
   7   6  -3      106.27      122.89     23.93 o 
  -7   7  -3       81.56       92.99     20.02 o 
  -6   7  -3      127.28       94.68     11.79 o 
  -5   7  -3       21.26       21.85      6.21 o 
  -4   7  -3      326.75      341.15     22.55 o 
  -3   7  -3      495.95      547.96     27.38 o 
  -2   7  -3      281.17      306.71     23.35 o 
  -1   7  -3      677.60      590.02     38.24 o 
   0   7  -3      176.98      179.34      7.74 o 
   1   7  -3      390.46      402.52     14.33 o 
   2   7  -3      227.37      203.44      8.75 o 
   3   7  -3      609.24      633.65     18.80 o 
   4   7  -3      274.91      273.46     13.96 o 
   5   7  -3      159.31      173.76     15.16 o 
   6   7  -3       34.53       20.73     13.37 o 
   7   7  -3      191.11      175.41     27.33 o 
  -6   8  -3      291.41      241.07     28.04 o 
  -5   8  -3       79.44       73.77      7.21 o 
  -4   8  -3      136.75      213.94     20.35 o 
  -3   8  -3      180.98      232.21     31.05 o 
  -2   8  -3     1727.98     1657.80     82.09 o 
  -1   8  -3     1887.89     1900.21     89.71 o 
   0   8  -3      239.19      191.98     25.39 o 
   1   8  -3       71.73       93.81     12.42 o 
   2   8  -3     3714.12     3654.34     49.56 o 
   3   8  -3      980.38      999.66     23.87 o 
   4   8  -3      229.08      223.36     16.90 o 
   5   8  -3        1.87       11.61     12.36 o 
   6   8  -3      255.01      273.47     48.20 o 
  -6   9  -3       25.77       14.39      8.57 o 
  -4   9  -3      265.24      229.76     22.15 o 
  -3   9  -3      290.63      333.46     24.81 o 
  -2   9  -3      588.40      628.34     52.76 o 
  -1   9  -3      431.03      411.14     30.76 o 
   0   9  -3       57.73       54.81      7.01 o 
   1   9  -3      333.93      370.35     14.50 o 
   2   9  -3       33.13       34.76     10.66 o 
   3   9  -3      435.64      429.34     33.41 o 
   4   9  -3       35.25       56.07     10.72 o 
   5   9  -3      254.93      281.67     23.41 o 
   6   9  -3       57.12       96.16     22.80 o 
  -4  10  -3      586.08      477.48     50.09 o 
  -3  10  -3       64.97       29.54     14.99 o 
  -2  10  -3      117.17      169.92     35.60 o 
  -1  10  -3       31.70       25.23      8.31 o 
   0  10  -3      359.38      368.35     13.72 o 
   1  10  -3       20.97        6.22     11.69 o 
   2  10  -3      174.93      198.79     29.31 o 
   3  10  -3       21.46        6.43     10.99 o 
   4  10  -3       23.58       53.17     14.68 o 
   5  10  -3       21.81       21.67     23.79 o 
  -2  11  -3       47.74       64.68     18.85 o 
  -1  11  -3       36.43       18.80      8.05 o 
   0  11  -3       24.81       38.37     12.48 o 
   1  11  -3      154.45      178.22     16.83 o 
   2  11  -3      294.51      280.86     21.77 o 
   3  11  -3       38.86       74.28     17.40 o 
   4  11  -3      266.33      292.43     26.74 o 
  -2  12  -3       98.02       61.31     12.02 o 
  -1  12  -3       16.99      -12.81      8.54 o 
   0  12  -3        0.36       -8.30     12.82 o 
   1  12  -3       17.39       17.10     17.53 o 
   2  12  -3       38.66       44.11     23.74 o 
  -2 -12  -2        2.66       42.23     18.54 o 
  -1 -12  -2      190.86      236.61     46.98 o 
   0 -12  -2      207.03      224.57     44.78 o 
   1 -12  -2      108.39      162.03     41.19 o 
   2 -12  -2      207.62      188.52     43.84 o 
  -4 -11  -2       29.37       -2.80     27.43 o 
  -3 -11  -2        6.76      -14.40     16.52 o 
  -2 -11  -2       34.50       34.80     21.31 o 
  -1 -11  -2      322.07      357.88     49.58 o 
   0 -11  -2       80.49      105.41     33.42 o 
   1 -11  -2      265.69      288.27     45.11 o 
   2 -11  -2      164.41      135.63     36.39 o 
   3 -11  -2       25.47       33.76     30.30 o 
   4 -11  -2      226.18      212.59     45.57 o 
  -5 -10  -2       49.67       29.11     36.22 o 
  -4 -10  -2      321.44      311.28     49.36 o 
  -3 -10  -2       34.96       37.95     17.47 o 
  -2 -10  -2       57.10       72.21     18.01 o 
  -1 -10  -2      205.20      254.07     22.09 o 
   0 -10  -2       73.18       65.39     25.14 o 
   1 -10  -2       21.95        9.91     22.39 o 
   2 -10  -2       76.36       71.43     29.01 o 
   3 -10  -2      192.23      196.77     39.60 o 
   4 -10  -2      397.44      412.50     52.09 o 
   5 -10  -2       14.24       22.89     30.00 o 
  -6  -9  -2       67.64        6.28     24.00 o 
  -5  -9  -2       11.94       -1.87     20.24 o 
  -4  -9  -2       32.80       22.38     15.35 o 
  -3  -9  -2      174.88      186.78     17.21 o 
  -2  -9  -2      173.94      160.19     16.66 o 
  -1  -9  -2      188.88      179.78     21.90 o 
   0  -9  -2      132.39      125.45     13.04 o 
   1  -9  -2      441.46      406.30     44.82 o 
   2  -9  -2      134.28      112.46     31.35 o 
   3  -9  -2      526.91      523.57     51.18 o 
   4  -9  -2      398.40      436.68     51.30 o 
   5  -9  -2       44.56       61.79     19.75 o 
   6  -9  -2       85.68      115.19     28.86 o 
  -6  -8  -2      481.47      554.53     52.29 o 
  -5  -8  -2      132.25      114.22     29.03 o 
  -4  -8  -2      132.97      120.93     25.48 o 
  -3  -8  -2      549.21      601.05     25.92 o 
  -2  -8  -2      461.48      469.74     22.30 o 
  -1  -8  -2      362.86      365.98     15.40 o 
   0  -8  -2      525.14      522.34     21.22 o 
   1  -8  -2      155.92      174.06     12.70 o 
   2  -8  -2      463.86      468.08     45.60 o 
   3  -8  -2       49.83       53.72     26.56 o 
   4  -8  -2      619.09      739.19     46.13 o 
   5  -8  -2       71.36       92.98     19.72 o 
   6  -8  -2       20.73       53.25     23.73 o 
  -7  -7  -2      329.32      367.63     46.45 o 
  -6  -7  -2       19.52        1.16     20.61 o 
  -5  -7  -2      129.84      132.79     27.57 o 
  -4  -7  -2       21.51       35.46     16.40 o 
  -3  -7  -2      135.17      186.54     17.65 o 
  -2  -7  -2       30.56       32.19     10.09 o 
  -1  -7  -2      224.71      234.64     14.65 o 
   0  -7  -2       91.57       96.15      7.88 o 
   1  -7  -2      641.96      608.99     19.29 o 
   2  -7  -2      158.51      207.00     25.88 o 
   3  -7  -2      921.26      898.83     38.25 o 
   4  -7  -2      124.55      137.89     19.08 o 
   5  -7  -2       13.15       26.53     33.00 o 
   6  -7  -2       14.56       -8.46     18.22 o 
   7  -7  -2      119.32      168.55     32.57 o 
  -7  -6  -2       84.75       48.04     26.98 o 
  -6  -6  -2      147.43      162.06     30.24 o 
  -5  -6  -2      142.59      188.45     29.06 o 
  -4  -6  -2       15.74       24.22     10.87 o 
  -3  -6  -2      118.44      126.42     14.60 o 
  -2  -6  -2       73.50       67.68     19.45 o 
  -1  -6  -2     1040.25     1073.36     28.86 o 
   0  -6  -2      432.52      444.88     13.55 o 
   1  -6  -2      810.40      816.06     21.87 o 
   2  -6  -2      949.63      887.89     28.98 o 
   3  -6  -2      868.76      852.40     35.56 o 
   4  -6  -2       81.13      106.44     11.05 o 
   5  -6  -2      134.43      141.43     13.70 o 
   6  -6  -2      186.09      194.37     28.70 o 
   7  -6  -2       10.07       11.26     18.87 o 
  -7  -5  -2       11.70       -0.79     17.51 o 
  -6  -5  -2       75.96       92.31     25.47 o 
  -5  -5  -2      437.88      399.17     37.10 o 
  -4  -5  -2      311.64      316.07     15.57 o 
  -3  -5  -2      177.53      197.39     15.49 o 
  -2  -5  -2      370.20      368.95     28.82 o 
  -1  -5  -2     1282.74     1342.91     41.42 o 
   0  -5  -2      335.31      319.15     10.51 o 
   1  -5  -2      159.97      200.41     23.06 o 
   2  -5  -2     1223.94     1313.23     34.38 o 
   3  -5  -2      322.53      330.99     13.04 o 
   4  -5  -2      605.35      614.17     20.83 o 
   5  -5  -2      324.64      350.12     27.43 o 
   6  -5  -2       17.95       20.97     11.70 o 
   7  -5  -2       23.47       38.34     14.64 o 
  -8  -4  -2      140.00       81.32     29.23 o 
  -7  -4  -2       16.43       -2.83     19.19 o 
  -6  -4  -2       63.18       76.20     24.43 o 
  -5  -4  -2      235.74      240.08     13.63 o 
  -4  -4  -2      408.89      371.89     13.63 o 
  -3  -4  -2      546.35      569.28     19.68 o 
  -2  -4  -2     1763.83     1875.15     67.53 o 
  -1  -4  -2     4615.38     4828.07    147.50 o 
   0  -4  -2      402.12      426.73     14.42 o 
   1  -4  -2     2093.26     1980.75     37.73 o 
   2  -4  -2      357.20      372.89     11.32 o 
   3  -4  -2     1928.01     1932.41     39.99 o 
   4  -4  -2      199.56      231.13     29.25 o 
   5  -4  -2      153.94      195.84     17.20 o 
   6  -4  -2       91.29       56.02     14.23 o 
   7  -4  -2      533.90      573.14     31.62 o 
   8  -4  -2      173.65      184.25     27.75 o 
  -8  -3  -2        3.26       12.01     23.66 o 
  -7  -3  -2      117.03      134.64     29.75 o 
  -6  -3  -2      127.62      137.54     36.59 o 
  -5  -3  -2      781.14      747.62     18.74 o 
  -4  -3  -2      171.30      196.35     11.42 o 
  -3  -3  -2      496.36      499.29     19.59 o 
  -2  -3  -2      587.55      573.74     17.68 o 
  -1  -3  -2     1149.00     1117.31     43.93 o 
   0  -3  -2       79.93       75.43      6.86 o 
   1  -3  -2     1303.89     1399.58     33.66 o 
   2  -3  -2     1528.87     1514.63     27.22 o 
   3  -3  -2      248.89      262.80     24.15 o 
   4  -3  -2      131.14      133.03     12.74 o 
   5  -3  -2      405.89      482.48     28.18 o 
   6  -3  -2       81.48       53.54     13.97 o 
   7  -3  -2      206.82      271.47     23.65 o 
   8  -3  -2        5.68       29.12     15.67 o 
  -8  -2  -2      300.77      274.51     29.75 o 
  -7  -2  -2       87.62      107.69     35.85 o 
  -6  -2  -2       45.48       56.88     12.45 o 
  -5  -2  -2      128.79      126.79     11.27 o 
  -4  -2  -2       90.47      108.54     10.80 o 
  -3  -2  -2      302.20      309.38     12.95 o 
  -2  -2  -2     2890.85     2715.86     54.66 o 
  -1  -2  -2     3910.85     3813.57     74.76 o 
   0  -2  -2    18649.62    19633.81    381.09 o 
   1  -2  -2    15725.43    15306.91    184.27 o 
   2  -2  -2      577.04      567.46     16.00 o 
   3  -2  -2      336.82      371.16     13.04 o 
   4  -2  -2     2152.21     2178.97     43.57 o 
   5  -2  -2       94.88       91.44     10.71 o 
   6  -2  -2       45.55       36.95     10.33 o 
   7  -2  -2       20.24       30.40     17.51 o 
   8  -2  -2       66.53       76.84     19.16 o 
  -8  -1  -2       85.35       79.59     20.01 o 
  -7  -1  -2      451.48      454.39     39.42 o 
  -6  -1  -2      175.76      156.09     15.01 o 
  -5  -1  -2       79.96       92.60     10.00 o 
  -4  -1  -2      166.04      174.33     11.55 o 
  -3  -1  -2     2932.22     3037.79     53.15 o 
  -2  -1  -2      308.20      269.40     14.65 o 
  -1  -1  -2      169.97      145.45     10.37 o 
   0  -1  -2       18.66       24.34      2.25 o 
   1  -1  -2     3162.87     2790.19     32.85 o 
   2  -1  -2      227.34      206.67      7.81 o 
   3  -1  -2     1922.02     2013.08     38.93 o 
   4  -1  -2       26.92       41.10      9.90 o 
   5  -1  -2      186.63      184.84     13.76 o 
   6  -1  -2       59.87       58.14     11.45 o 
   7  -1  -2      395.97      397.01     21.84 o 
   8  -1  -2       24.98       19.42     15.86 o 
  -8   0  -2      541.92      480.04     34.07 o 
  -7   0  -2       23.84       27.30     11.51 o 
  -6   0  -2      993.18     1085.69     33.19 o 
  -5   0  -2        4.83       -2.59      7.11 o 
  -4   0  -2     4437.73     4481.76     75.86 o 
  -3   0  -2        6.70        1.71      5.51 o 
  -2   0  -2    13558.43    13407.41    172.84 o 
  -1   0  -2        0.35       -2.53      1.68 o 
   2   0  -2    14146.60    14000.85    215.06 o 
   3   0  -2        4.81        9.03      9.32 o 
   4   0  -2     2164.10     2297.06     57.33 o 
   5   0  -2        3.66        7.63     10.23 o 
   6   0  -2     1141.62     1105.76     41.80 o 
   7   0  -2        4.10        7.62     10.34 o 
   8   0  -2       48.43       47.64     14.50 o 
  -8   1  -2       66.61       43.69     13.97 o 
  -7   1  -2      862.31      834.68     34.04 o 
  -6   1  -2      192.90      211.26     15.90 o 
  -5   1  -2      256.67      281.22     19.21 o 
  -4   1  -2      223.83      223.66     10.82 o 
  -3   1  -2     2288.46     2325.51     30.21 o 
  -2   1  -2       62.85       54.50      4.86 o 
  -1   1  -2      517.06      480.71     15.48 o 
   0   1  -2        1.38       -1.32      0.88 o 
   1   1  -2     4372.30     4104.31     50.64 o 
   2   1  -2      297.16      268.16      9.20 o 
   3   1  -2     1943.53     1988.37     37.72 o 
   4   1  -2       53.72       54.05      5.68 o 
   5   1  -2      215.40      196.57     18.59 o 
   6   1  -2       46.96       54.03     15.40 o 
   7   1  -2       59.85       42.10     15.98 o 
   8   1  -2       64.02       60.60     16.10 o 
  -8   2  -2       67.70       91.11     23.59 o 
  -7   2  -2      247.02      245.21     18.13 o 
  -6   2  -2      648.36      639.97     20.68 o 
  -5   2  -2      162.32      160.11      8.85 o 
  -4   2  -2      891.04      884.26     21.01 o 
  -3   2  -2       12.67       12.71      4.78 o 
  -2   2  -2     2687.97     2448.70     30.70 o 
  -1   2  -2    14220.63    13967.06    189.98 o 
   0   2  -2     1697.18     1801.76     23.92 o 
   1   2  -2     5866.02     5403.04     56.12 o 
   2   2  -2     1565.07     1388.60     20.11 o 
   3   2  -2      463.05      467.18     19.42 o 
   4   2  -2      648.52      644.05     26.70 o 
   5   2  -2       96.74      101.52      8.16 o 
   6   2  -2      243.27      231.52     22.34 o 
   7   2  -2       75.40       79.10     18.93 o 
   8   2  -2      194.27      204.76     26.88 o 
  -8   3  -2       22.74       38.31     13.66 o 
  -7   3  -2       21.96       31.93     14.73 o 
  -6   3  -2       51.84       51.23     14.63 o 
  -5   3  -2     1935.92     1919.83     25.38 o 
  -4   3  -2      307.23      303.64     12.21 o 
  -3   3  -2     1027.19      950.84     15.47 o 
  -2   3  -2      339.13      350.52     22.77 o 
  -1   3  -2      612.31      694.05     39.35 o 
   0   3  -2      101.68      118.87      5.43 o 
   1   3  -2     1801.67     1640.41     21.44 o 
   2   3  -2      594.95      577.32     11.54 o 
   3   3  -2      441.02      406.51     13.94 o 
   4   3  -2      485.79      464.59     15.42 o 
   5   3  -2     2334.82     2271.98     49.00 o 
   6   3  -2       71.17       76.97     11.09 o 
   7   3  -2       89.36       84.09     19.73 o 
   8   3  -2       91.63       74.48     21.27 o 
  -8   4  -2      203.90      190.71     21.43 o 
  -7   4  -2       48.30       20.36     11.09 o 
  -6   4  -2       13.73       13.07      6.38 o 
  -5   4  -2      189.98      192.50      8.86 o 
  -4   4  -2      680.31      631.02     11.79 o 
  -3   4  -2      213.34      266.39     26.78 o 
  -2   4  -2      388.83      344.76     14.26 o 
  -1   4  -2     3604.92     3657.23     85.03 o 
   0   4  -2     5030.83     5469.80     78.65 o 
   1   4  -2      675.20      615.15     11.82 o 
   2   4  -2     7499.40     7514.53     85.55 o 
   3   4  -2     3767.64     3731.36     73.51 o 
   4   4  -2      406.39      388.57     14.12 o 
   5   4  -2      193.64      172.76     15.72 o 
   6   4  -2      189.96      180.30     15.44 o 
   7   4  -2      622.28      591.44     37.89 o 
   8   4  -2       27.01       52.91     41.15 o 
  -8   5  -2      212.25      211.77     21.32 o 
  -7   5  -2      258.96      266.57     22.48 o 
  -6   5  -2       10.37        8.72     11.14 o 
  -5   5  -2      754.47      728.48     18.48 o 
  -4   5  -2      108.64      107.23     11.14 o 
  -3   5  -2      345.17      332.47     16.27 o 
  -2   5  -2     1508.66     1587.34     39.46 o 
  -1   5  -2      762.61      748.43     33.24 o 
   0   5  -2      121.54      119.01      4.56 o 
   1   5  -2      231.69      234.12      8.59 o 
   2   5  -2     1349.65     1284.40     19.24 o 
   3   5  -2      215.26      201.06     10.08 o 
   4   5  -2      212.75      214.17     11.93 o 
   5   5  -2      694.18      619.78     22.16 o 
   6   5  -2       49.62       28.96     14.70 o 
   7   5  -2       93.99      109.10     22.48 o 
   8   5  -2        2.14        7.96     19.29 o 
  -7   6  -2        7.18       -1.99     17.81 o 
  -6   6  -2      127.75      119.94     11.07 o 
  -5   6  -2       21.86       18.65      8.18 o 
  -4   6  -2      315.93      312.61     13.27 o 
  -3   6  -2      581.36      578.42     22.49 o 
  -2   6  -2      115.23      136.96     12.06 o 
  -1   6  -2      187.64      193.46     10.41 o 
   0   6  -2      462.01      435.49      9.31 o 
   1   6  -2       27.24       25.43      5.02 o 
   2   6  -2      508.07      469.29     11.78 o 
   3   6  -2      335.98      321.30     13.10 o 
   4   6  -2      108.47      137.86     10.92 o 
   5   6  -2       32.29       16.44     12.95 o 
   6   6  -2      181.35      199.31     25.05 o 
   7   6  -2       72.40       55.86     19.74 o 
  -7   7  -2      145.72      161.77     22.78 o 
  -6   7  -2       13.35        9.54     11.20 o 
  -5   7  -2      101.36       94.78      7.58 o 
  -4   7  -2      285.20      295.13     21.00 o 
  -3   7  -2      561.88      564.52     27.54 o 
  -2   7  -2      400.87      405.12     35.17 o 
  -1   7  -2      199.37      199.22     18.12 o 
   0   7  -2       29.69       24.38      4.39 o 
   1   7  -2      574.73      614.43     14.06 o 
   2   7  -2       60.52       65.07      6.41 o 
   3   7  -2     3133.37     3026.85     50.44 o 
   4   7  -2      517.20      544.27     18.76 o 
   5   7  -2      151.85      167.02     18.20 o 
   6   7  -2       45.90       45.05     17.72 o 
   7   7  -2       98.27       81.44     22.54 o 
  -6   8  -2      139.96      147.23     41.22 o 
  -5   8  -2       52.83       47.91     13.16 o 
  -4   8  -2     1060.27      956.32     39.34 o 
  -3   8  -2      133.11      154.67     18.03 o 
  -2   8  -2       32.23      217.28     31.02 o 
  -1   8  -2      803.05      781.92     25.91 o 
   0   8  -2     1145.91     1080.47     24.22 o 
   1   8  -2     1374.05     1384.35     23.80 o 
   2   8  -2      149.82      138.04     15.45 o 
   3   8  -2      190.86      181.43     15.50 o 
   4   8  -2      681.72      612.24     26.22 o 
   5   8  -2      150.69      131.93     17.49 o 
   6   8  -2       67.86      122.05     23.78 o 
  -6   9  -2       48.08       50.13      9.58 o 
  -5   9  -2      290.07      295.38     39.22 o 
  -4   9  -2       56.58       53.45     18.43 o 
  -3   9  -2     1570.63     1420.68     50.63 o 
  -2   9  -2       47.65       69.79     26.40 o 
  -1   9  -2      277.68      261.48      8.70 o 
   0   9  -2       26.04       24.79      8.55 o 
   1   9  -2      171.27      190.82     11.37 o 
   2   9  -2      159.76      173.46     14.71 o 
   3   9  -2      404.50      386.42     19.07 o 
   4   9  -2       84.64       69.37     11.09 o 
   5   9  -2       80.49       69.10     16.10 o 
   6   9  -2       27.04       22.12     29.33 o 
  -4  10  -2      123.62      117.03     34.42 o 
  -3  10  -2       17.16       20.29     13.78 o 
  -2  10  -2      132.83      170.42     35.31 o 
  -1  10  -2       14.33       12.13     10.49 o 
   0  10  -2      232.49      222.13     11.13 o 
   1  10  -2       39.38       26.13      9.79 o 
   2  10  -2      134.62      130.64     14.77 o 
   3  10  -2       80.19       72.10     13.97 o 
   4  10  -2      752.57      711.55     44.24 o 
   5  10  -2       43.47        4.76     16.28 o 
  -2  11  -2      159.34      172.10     22.92 o 
  -1  11  -2      260.01      255.60     23.78 o 
   0  11  -2       95.73       90.59     18.70 o 
   1  11  -2      390.91      399.76     22.15 o 
   2  11  -2      279.28      288.09     22.03 o 
   3  11  -2      231.71      262.51     23.95 o 
   4  11  -2      205.02      216.10     73.32 o 
  -2  12  -2      143.11       96.35     13.51 o 
  -1  12  -2        6.42       20.92      9.73 o 
   0  12  -2        0.82        9.57     13.40 o 
   1  12  -2      307.36      326.01     39.36 o 
   2  12  -2      255.21      304.41     23.85 o 
  -2 -12  -1      295.90      277.70     60.75 o 
  -1 -12  -1      271.17      305.16     49.88 o 
   0 -12  -1      466.25      429.81     56.49 o 
   1 -12  -1      492.04      433.14     56.80 o 
   2 -12  -1      278.75      271.12     49.14 o 
  -4 -11  -1       44.88       42.74     21.56 o 
  -3 -11  -1      269.86      297.83     29.81 o 
  -2 -11  -1      297.36      324.71     62.61 o 
  -1 -11  -1      168.64      187.43     21.27 o 
   0 -11  -1        6.11       23.79     29.01 o 
   1 -11  -1      316.67      226.91     40.95 o 
   2 -11  -1       12.65       32.92     29.46 o 
   3 -11  -1       76.56       75.82     35.78 o 
   4 -11  -1      291.59      252.12     46.90 o 
  -5 -10  -1       25.29       54.00     37.13 o 
  -4 -10  -1      333.34      354.23     51.44 o 
  -3 -10  -1       33.46       46.99     29.12 o 
  -2 -10  -1      203.31      203.27     22.81 o 
  -1 -10  -1       83.38       78.25     16.24 o 
   0 -10  -1      102.30      112.45     14.35 o 
   1 -10  -1       37.60       47.30     27.95 o 
   2 -10  -1      563.11      531.12     53.55 o 
   3 -10  -1       29.17       40.11     28.88 o 
   4 -10  -1       46.28      102.84     36.36 o 
   5 -10  -1       62.25       86.82     38.72 o 
  -6  -9  -1       36.16       50.07     27.21 o 
  -5  -9  -1       55.48       53.18     24.11 o 
  -4  -9  -1      149.21      133.16     26.68 o 
  -3  -9  -1       25.73       44.02     17.75 o 
  -2  -9  -1       44.70       31.18     16.39 o 
  -1  -9  -1       33.22       27.74     11.14 o 
   0  -9  -1       47.10       45.29     10.16 o 
   1  -9  -1      160.83      198.45     34.70 o 
   2  -9  -1      626.72      641.20     53.90 o 
   3  -9  -1     1240.15     1238.16     77.02 o 
   4  -9  -1       85.98      159.99     37.78 o 
   5  -9  -1       45.70       28.56     18.44 o 
   6  -9  -1        0.20        6.46     21.87 o 
  -6  -8  -1      596.20      619.64     54.97 o 
  -5  -8  -1      281.68      275.29     35.72 o 
  -4  -8  -1     1483.26     1666.75     76.52 o 
  -3  -8  -1      503.17      481.55     23.15 o 
  -2  -8  -1      953.21      934.59     30.58 o 
  -1  -8  -1      296.44      326.02     19.45 o 
   0  -8  -1     3492.70     3584.23     71.78 o 
   1  -8  -1      692.32      672.04     22.46 o 
   2  -8  -1      552.26      674.92     52.73 o 
   3  -8  -1      308.84      266.20     38.17 o 
   4  -8  -1      330.85      382.81     36.12 o 
   5  -8  -1       26.93        7.22     15.00 o 
   6  -8  -1      139.72      119.59     27.80 o 
  -7  -7  -1      173.83      179.30     35.92 o 
  -6  -7  -1      281.20      261.37     36.69 o 
  -5  -7  -1      558.72      570.80     46.48 o 
  -4  -7  -1      124.34      139.75     16.93 o 
  -3  -7  -1      545.43      535.46     26.84 o 
  -2  -7  -1      566.71      566.65     26.98 o 
  -1  -7  -1      236.90      255.74     17.19 o 
   0  -7  -1       21.66       27.65      7.24 o 
   1  -7  -1      639.61      632.85     28.42 o 
   2  -7  -1      713.92      699.22     49.02 o 
   3  -7  -1     3074.08     3009.14     81.91 o 
   4  -7  -1      500.89      471.21     29.61 o 
   5  -7  -1      231.68      234.80     30.30 o 
   6  -7  -1      219.98      211.70     31.07 o 
   7  -7  -1      147.46      156.62     29.89 o 
  -7  -6  -1       38.01       43.46     25.52 o 
  -6  -6  -1      212.86      282.37     36.14 o 
  -5  -6  -1       25.82       57.78     20.38 o 
  -4  -6  -1      661.27      690.03     29.02 o 
  -3  -6  -1      113.74      128.87     14.75 o 
  -2  -6  -1       14.49       18.06      9.63 o 
  -1  -6  -1      563.40      649.57     21.50 o 
   0  -6  -1     1235.78     1234.63     24.55 o 
   1  -6  -1      345.76      358.39     13.66 o 
   2  -6  -1      303.40      358.16     25.99 o 
   3  -6  -1       99.03      125.66     16.26 o 
   4  -6  -1      838.77      799.28     21.78 o 
   5  -6  -1      237.89      251.92     29.52 o 
   6  -6  -1       45.06       73.71     21.18 o 
   7  -6  -1        6.89        2.15     16.99 o 
  -8  -5  -1       96.26       77.35     30.06 o 
  -7  -5  -1        2.62       10.14     20.83 o 
  -6  -5  -1        8.93       12.00     18.47 o 
  -5  -5  -1      120.93      108.69     24.25 o 
  -4  -5  -1      178.00      158.85     10.30 o 
  -3  -5  -1      759.87      746.05     27.60 o 
  -2  -5  -1     1513.77     1426.44     39.62 o 
  -1  -5  -1      521.66      542.28     18.30 o 
   0  -5  -1      148.63      154.05      8.99 o 
   1  -5  -1      219.67      244.93     10.67 o 
   2  -5  -1      487.84      531.46     24.92 o 
   3  -5  -1       41.33       62.88     16.31 o 
   4  -5  -1      254.32      275.29     14.34 o 
   5  -5  -1       79.15      118.91     37.26 o 
   6  -5  -1      119.23      104.26     32.23 o 
   7  -5  -1      110.70       87.16     17.92 o 
  -8  -4  -1       76.29       64.55     27.21 o 
  -7  -4  -1       49.34       34.28     22.15 o 
  -6  -4  -1       42.52       78.67     24.69 o 
  -5  -4  -1       17.44       32.10     17.38 o 
  -4  -4  -1      369.31      407.57     17.88 o 
  -3  -4  -1     1427.69     1403.14     29.56 o 
  -2  -4  -1      311.30      328.81     23.80 o 
  -1  -4  -1     3169.70     3126.67    101.08 o 
   0  -4  -1      783.13      763.35     19.26 o 
   1  -4  -1     1749.14     1894.13     40.34 o 
   2  -4  -1      711.93      812.82     19.18 o 
   3  -4  -1       57.85      102.07     51.81 o 
   4  -4  -1      910.27      820.47     27.89 o 
   5  -4  -1     2406.11     2496.02     63.71 o 
   6  -4  -1      358.68      380.05     23.89 o 
   7  -4  -1       62.06       89.16     28.15 o 
   8  -4  -1      246.45      346.28     40.34 o 
  -8  -3  -1        6.95      -13.68     19.70 o 
  -7  -3  -1      101.71      112.93     21.24 o 
  -6  -3  -1       26.56        7.42     21.14 o 
  -5  -3  -1      711.17      661.99     27.12 o 
  -4  -3  -1      494.07      510.36     14.01 o 
  -3  -3  -1      470.77      441.79     14.12 o 
  -2  -3  -1      176.15      164.54      9.31 o 
  -1  -3  -1     2551.03     2275.02     74.07 o 
   0  -3  -1      500.91      527.99     22.88 o 
   1  -3  -1     5277.33     5253.52     76.24 o 
   2  -3  -1      300.26      319.81     12.34 o 
   3  -3  -1      600.00      530.80     17.01 o 
   4  -3  -1      551.16      560.15     17.51 o 
   5  -3  -1     1525.16     1502.66     35.12 o 
   6  -3  -1      131.31      142.29     17.05 o 
   7  -3  -1      106.62      128.88     18.78 o 
   8  -3  -1      203.85      231.96     23.90 o 
  -8  -2  -1       52.10       49.29     20.08 o 
  -7  -2  -1      396.74      337.91     28.95 o 
  -6  -2  -1      674.40      695.50     27.49 o 
  -5  -2  -1      393.79      398.05     16.22 o 
  -4  -2  -1      849.42      896.52     25.41 o 
  -3  -2  -1       19.89       20.38      5.59 o 
  -2  -2  -1     2504.75     2389.48     41.80 o 
  -1  -2  -1    16642.44    15363.51    422.92 o 
   0  -2  -1     1656.12     1764.17     31.30 o 
   1  -2  -1     7587.92     7465.99     92.19 o 
   2  -2  -1     1776.04     1649.68     27.89 o 
   3  -2  -1      493.13      496.10     21.95 o 
   4  -2  -1      703.87      697.90     20.81 o 
   5  -2  -1       53.65       62.98     19.92 o 
   6  -2  -1      321.01      316.41     17.54 o 
   7  -2  -1       71.32       90.23     17.10 o 
   8  -2  -1      115.20      109.46     20.02 o 
  -8  -1  -1       38.30       36.12     22.03 o 
  -7  -1  -1      265.68      302.98     20.93 o 
  -6  -1  -1      117.10      131.32     13.97 o 
  -5  -1  -1      676.10      678.68     16.90 o 
  -4  -1  -1      200.53      202.10     10.69 o 
  -3  -1  -1      407.30      420.09     11.99 o 
  -2  -1  -1      131.38      119.78      6.19 o 
  -1  -1  -1     2250.33     1902.11     31.48 o 
   0  -1  -1       91.54       64.69      3.92 o 
   1  -1  -1      984.24      964.89     18.78 o 
   2  -1  -1        4.78       13.89      4.23 o 
   3  -1  -1      866.46      958.52     44.50 o 
   4  -1  -1      118.39      124.53     12.54 o 
   5  -1  -1      272.97      263.14     15.69 o 
   6  -1  -1      134.12      137.90     13.90 o 
   7  -1  -1      160.94      159.42     16.17 o 
   8  -1  -1      156.18      140.69     21.53 o 
  -8   0  -1      241.02      239.59     21.04 o 
  -7   0  -1        7.53        4.77     10.36 o 
  -6   0  -1     1681.99     1647.96     41.71 o 
  -5   0  -1       17.03        8.36      5.38 o 
  -4   0  -1     3109.26     3162.31     43.92 o 
  -3   0  -1        1.57       -0.80      3.74 o 
  -2   0  -1    32342.20    30506.02    400.61 o 
  -1   0  -1        8.96       -2.48      1.65 o 
   1   0  -1        0.12       -2.31      1.54 o 
   2   0  -1    26578.68    26881.75    351.54 o 
   3   0  -1        0.96       -3.65      6.07 o 
   4   0  -1      868.34      903.72     53.84 o 
   5   0  -1        3.09        9.07     10.48 o 
   6   0  -1      139.20      164.55     19.21 o 
   7   0  -1        3.44       -9.33      9.32 o 
   8   0  -1      194.74      169.14     18.99 o 
  -8   1  -1       61.14       62.63     15.12 o 
  -7   1  -1       78.51       77.86     13.89 o 
  -6   1  -1        2.71        4.33      7.12 o 
  -5   1  -1     1690.82     1683.09     23.69 o 
  -4   1  -1       70.30       70.56      6.08 o 
  -3   1  -1      205.97      177.87      9.36 o 
  -2   1  -1      118.79      107.84      5.15 o 
  -1   1  -1     5161.09     4786.47     75.42 o 
   1   1  -1     3782.11     3457.73     33.95 o 
   2   1  -1      459.36      420.13      9.10 o 
   3   1  -1      286.74      261.96     15.94 o 
   4   1  -1       77.20       73.11      5.86 o 
   5   1  -1      211.62      186.12     31.24 o 
   6   1  -1       24.27       51.67     17.91 o 
   7   1  -1      105.13       74.86     28.23 o 
   8   1  -1       24.94        8.64     13.67 o 
  -8   2  -1       11.53       14.77     12.04 o 
  -7   2  -1      292.32      295.37     19.23 o 
  -6   2  -1      341.73      301.67     22.65 o 
  -5   2  -1      489.36      453.52     13.40 o 
  -4   2  -1      509.59      493.48     14.79 o 
  -3   2  -1      130.43      148.05     10.89 o 
  -2   2  -1      701.70      628.81     21.04 o 
  -1   2  -1     2989.61     2936.29     42.62 o 
   0   2  -1     1498.38     1644.72     21.97 o 
   1   2  -1       25.19        5.29      5.54 o 
   2   2  -1      507.53      470.39     14.35 o 
   3   2  -1      970.55      936.54     17.81 o 
   4   2  -1       77.86       80.54      8.72 o 
   5   2  -1      239.96      230.32     10.58 o 
   6   2  -1       63.78       89.35     39.87 o 
   7   2  -1      307.99      315.12     27.84 o 
   8   2  -1       46.93       26.30     24.23 o 
  -8   3  -1       19.71        5.22     12.00 o 
  -7   3  -1      125.85      116.18     14.15 o 
  -6   3  -1       87.93       88.13      9.89 o 
  -5   3  -1      498.22      453.17     15.07 o 
  -4   3  -1       87.35       90.41      9.54 o 
  -3   3  -1      411.15      364.24      7.81 o 
  -2   3  -1     1281.92     1223.55     21.71 o 
  -1   3  -1     2417.21     2182.42     51.28 o 
   0   3  -1       19.19       19.59      4.13 o 
   1   3  -1     3806.25     3794.36     38.14 o 
   2   3  -1      204.78      186.11      7.78 o 
   3   3  -1      151.19      133.43      7.85 o 
   4   3  -1      160.04      149.98      9.23 o 
   5   3  -1      330.57      327.68     17.92 o 
   6   3  -1      249.42      251.85     15.30 o 
   7   3  -1      143.79      139.97     22.17 o 
   8   3  -1      118.52      126.80     29.56 o 
  -8   4  -1       97.09       48.90     21.85 o 
  -7   4  -1       64.72       36.10     11.67 o 
  -6   4  -1      138.33      147.06      9.14 o 
  -5   4  -1     1735.35     1730.05     29.04 o 
  -4   4  -1     1343.99     1345.32     22.03 o 
  -3   4  -1     1622.34     1605.18     27.70 o 
  -2   4  -1     1342.30     1430.00     65.82 o 
  -1   4  -1      610.94      539.65     22.62 o 
   0   4  -1      370.61      378.88     10.89 o 
   1   4  -1      585.07      501.48     10.57 o 
   2   4  -1      969.76      984.45     17.05 o 
   3   4  -1     1232.24     1176.55     22.58 o 
   4   4  -1     1418.91     1374.96     35.83 o 
   5   4  -1     1447.99     1446.26     32.76 o 
   6   4  -1       95.58       81.86     12.53 o 
   7   4  -1       75.22       52.23     19.04 o 
   8   4  -1       55.26       61.08     21.42 o 
  -8   5  -1       46.89       47.51     19.52 o 
  -7   5  -1      111.33      107.90     13.10 o 
  -6   5  -1       45.80       53.67      9.52 o 
  -5   5  -1      628.24      614.34     14.38 o 
  -4   5  -1     1607.02     1509.50     26.96 o 
  -3   5  -1      606.82      568.73     12.83 o 
  -2   5  -1     2511.34     2363.07     49.66 o 
  -1   5  -1      217.56      194.76      8.54 o 
   0   5  -1       35.12       30.93      3.74 o 
   1   5  -1      261.48      251.34      8.90 o 
   2   5  -1      240.99      197.40     10.28 o 
   3   5  -1      657.04      617.95     25.84 o 
   4   5  -1      639.70      603.65     17.89 o 
   5   5  -1      397.53      381.93     24.56 o 
   6   5  -1      128.28      117.35     20.17 o 
   7   5  -1      203.84      253.83     27.84 o 
   8   5  -1       42.79       41.71     37.46 o 
  -7   6  -1       66.78       68.20     13.01 o 
  -6   6  -1      182.41      195.23     17.96 o 
  -5   6  -1      124.52      122.38      7.25 o 
  -4   6  -1      141.23      155.99     13.40 o 
  -3   6  -1      606.30      571.23     22.33 o 
  -2   6  -1      348.98      362.98     24.40 o 
  -1   6  -1       63.20       72.50      6.99 o 
   0   6  -1      486.78      478.49     11.95 o 
   1   6  -1      292.14      309.53     10.53 o 
   2   6  -1      260.53      262.28      9.08 o 
   3   6  -1      554.56      565.77     16.68 o 
   4   6  -1      490.88      456.19     16.21 o 
   5   6  -1       47.36       27.66     10.07 o 
   6   6  -1      136.79      136.16     22.76 o 
   7   6  -1       31.52       44.81     18.26 o 
  -7   7  -1       88.15       70.67     19.22 o 
  -6   7  -1        6.30        9.32      7.98 o 
  -5   7  -1      176.84      165.11      8.93 o 
  -4   7  -1      364.69      402.29     24.60 o 
  -3   7  -1     1385.42     1365.92     45.56 o 
  -2   7  -1       54.11       64.75     15.61 o 
  -1   7  -1      703.09      689.00     24.02 o 
   0   7  -1      288.25      266.29      8.23 o 
   1   7  -1      200.56      203.99      9.19 o 
   2   7  -1      709.28      706.78     14.80 o 
   3   7  -1     1103.78     1121.48     28.47 o 
   4   7  -1       85.87       83.59     10.21 o 
   5   7  -1       14.47       26.38     12.59 o 
   6   7  -1       47.74       44.01     16.43 o 
   7   7  -1       35.72       31.81     23.53 o 
  -6   8  -1      288.54      274.19     15.55 o 
  -5   8  -1       24.89       32.46      5.81 o 
  -4   8  -1       73.32       87.22     15.68 o 
  -3   8  -1      826.51      794.66     34.65 o 
  -2   8  -1     4631.58     4357.25    162.23 o 
  -1   8  -1      397.39      390.96     18.13 o 
   0   8  -1       49.60       74.00     27.26 o 
   1   8  -1     1637.20     1576.17     25.90 o 
   2   8  -1     1712.61     1579.71     27.12 o 
   3   8  -1      345.74      344.90     14.57 o 
   4   8  -1       29.91       76.71     11.56 o 
   5   8  -1      127.81      146.92     29.64 o 
   6   8  -1      478.91      478.82     35.99 o 
  -6   9  -1       81.40       74.73     10.23 o 
  -5   9  -1      248.66      262.41     38.63 o 
  -4   9  -1      478.70      459.62     29.64 o 
  -3   9  -1      346.66      366.75     46.28 o 
  -2   9  -1       77.29      112.79     28.20 o 
  -1   9  -1      151.84      156.66      7.69 o 
   0   9  -1      139.03      131.22     10.46 o 
   1   9  -1      654.34      635.66     18.83 o 
   2   9  -1      363.29      346.13     18.89 o 
   3   9  -1      595.99      618.91     23.08 o 
   4   9  -1      370.13      339.43     16.73 o 
   5   9  -1       64.57       76.20     16.42 o 
   6   9  -1       13.77        3.33     16.22 o 
  -4  10  -1       46.34       70.76     18.34 o 
  -3  10  -1       25.93       32.88     49.20 o 
  -2  10  -1      323.36      308.04     40.55 o 
  -1  10  -1        9.28       16.37      8.75 o 
   0  10  -1      187.22      197.22     10.84 o 
   1  10  -1       15.51       17.75      9.37 o 
   2  10  -1      574.16      600.29     25.55 o 
   3  10  -1       39.25       33.11     12.45 o 
   4  10  -1       49.75       57.61     14.75 o 
   5  10  -1        9.83       16.10     17.09 o 
  -3  11  -1      265.51      362.13     38.37 o 
  -2  11  -1      386.90      330.11     48.65 o 
  -1  11  -1      174.22      194.71     15.89 o 
   0  11  -1       15.79        9.39     11.33 o 
   1  11  -1      434.48      477.65     24.82 o 
   2  11  -1      100.05      122.20     17.17 o 
   3  11  -1      173.82      184.68     21.26 o 
   4  11  -1      241.87      239.27     25.00 o 
  -2  12  -1      119.13      112.09      9.53 o 
  -1  12  -1      358.08      364.61     25.65 o 
   0  12  -1        9.54       26.30     14.98 o 
   1  12  -1       82.45      100.05     22.19 o 
   2  12  -1      274.98      317.50     26.51 o 
  -2 -12   0      404.85      426.63     31.78 o 
  -1 -12   0      541.64      565.89     63.39 o 
   0 -12   0      119.03      177.44     42.06 o 
   1 -12   0       42.34       -0.75     26.45 o 
   2 -12   0       38.39       33.97     35.07 o 
  -4 -11   0       98.43      122.56     40.85 o 
  -3 -11   0      158.14      148.53     24.91 o 
  -2 -11   0       61.46       74.84     18.89 o 
  -1 -11   0      691.27      726.04     35.07 o 
   0 -11   0       13.80       28.64     27.27 o 
   1 -11   0       67.43       24.17     28.59 o 
   2 -11   0      211.05      197.07     42.44 o 
   3 -11   0      402.46      430.81     54.35 o 
   4 -11   0      201.32      184.73     45.98 o 
  -5 -10   0       61.95       78.68     38.30 o 
  -4 -10   0      190.03      162.87     40.22 o 
  -3 -10   0      182.60      150.15     36.88 o 
  -2 -10   0       82.08      135.15     33.44 o 
  -1 -10   0       54.89       74.54     15.49 o 
   0 -10   0       89.20       73.44     18.18 o 
   1 -10   0        6.14       -0.54     23.71 o 
   2 -10   0      321.90      338.82     45.92 o 
   3 -10   0       30.79       33.53     28.02 o 
   4 -10   0      295.04      377.35     51.70 o 
   5 -10   0      107.86       89.59     40.06 o 
  -6  -9   0       64.17       25.43     25.32 o 
  -5  -9   0      379.85      420.24     42.71 o 
  -4  -9   0      291.04      281.28     26.86 o 
  -3  -9   0     1329.08     1280.05     79.97 o 
  -2  -9   0      255.07      313.88     26.86 o 
  -1  -9   0       48.43      110.27     30.40 o 
   0  -9   0      148.05      173.02     15.53 o 
   1  -9   0      384.90      356.55     41.92 o 
   2  -9   0        2.75        9.19     21.68 o 
   3  -9   0       98.02      163.37     36.08 o 
   4  -9   0       32.54       14.20     26.80 o 
   5  -9   0       95.96       72.25     35.80 o 
   6  -9   0       24.90      -23.94     18.75 o 
  -6  -8   0      178.09      179.73     35.97 o 
  -5  -8   0       78.85       77.98     25.13 o 
  -4  -8   0     1312.13     1285.20     66.06 o 
  -3  -8   0      216.90      227.46     18.49 o 
  -2  -8   0      406.17      401.53     20.54 o 
  -1  -8   0      396.06      404.27     19.09 o 
   0  -8   0     5435.01     5482.94    101.28 o 
   1  -8   0     1555.92     1443.37     70.28 o 
   2  -8   0     1225.57     1167.58     66.99 o 
   3  -8   0      139.12      203.47     35.33 o 
   4  -8   0      605.34      589.33     34.04 o 
   5  -8   0      245.06      231.89     42.31 o 
   6  -8   0      155.91      185.81     30.19 o 
  -7  -7   0       82.20      100.35     31.62 o 
  -6  -7   0      101.01       86.58     26.95 o 
  -5  -7   0      393.63      411.25     39.65 o 
  -4  -7   0      304.35      296.31     26.48 o 
  -3  -7   0      587.77      590.95     28.23 o 
  -2  -7   0       94.71       78.16     12.25 o 
  -1  -7   0      888.71      895.35     26.95 o 
   0  -7   0       63.94       52.84      6.35 o 
   1  -7   0       94.51       88.51      7.93 o 
   2  -7   0      113.78      161.99     29.03 o 
   3  -7   0     1203.51     1356.43     48.28 o 
   4  -7   0      209.09      268.08     23.37 o 
   5  -7   0       35.85       41.74     19.67 o 
   6  -7   0        5.91        7.20     18.29 o 
  -7  -6   0      142.17      147.79     34.68 o 
  -6  -6   0       52.62      100.09     28.17 o 
  -5  -6   0      157.79      183.27     29.45 o 
  -4  -6   0      152.82      213.91     27.62 o 
  -3  -6   0      415.69      442.60     26.43 o 
  -2  -6   0     1183.12     1184.95     31.52 o 
  -1  -6   0      145.04      167.71     12.06 o 
   0  -6   0     1311.91     1294.96     46.78 o 
   1  -6   0      138.72      135.28      7.94 o 
   2  -6   0     1296.32     1301.74     43.17 o 
   3  -6   0      187.94      186.61     18.37 o 
   4  -6   0      186.71      204.22     22.95 o 
   5  -6   0      238.93      295.86     30.43 o 
   6  -6   0        2.71      -10.33     14.96 o 
   7  -6   0       71.31       69.22     23.30 o 
  -8  -5   0      103.19      111.29     32.92 o 
  -7  -5   0      144.16       91.17     27.85 o 
  -6  -5   0        6.19       13.83     19.31 o 
  -5  -5   0      890.89      870.45     53.37 o 
  -4  -5   0      475.79      489.88     16.47 o 
  -3  -5   0      384.18      377.59     19.88 o 
  -2  -5   0      924.49      968.01     30.98 o 
  -1  -5   0      443.88      452.13     16.35 o 
   0  -5   0      129.55      137.48      8.64 o 
   1  -5   0       97.54      118.31      6.64 o 
   2  -5   0      236.50      289.49     18.68 o 
   3  -5   0       14.37       12.14      8.75 o 
   4  -5   0      248.62      247.13     13.62 o 
   5  -5   0     1004.59      971.45     33.01 o 
   6  -5   0       65.16       63.78     13.14 o 
   7  -5   0       33.97       40.18     23.26 o 
  -8  -4   0      281.22      299.62     43.52 o 
  -7  -4   0       51.17       51.32     22.90 o 
  -6  -4   0       15.32        4.56     16.78 o 
  -5  -4   0      148.04      170.67     22.82 o 
  -4  -4   0      542.11      545.68     15.85 o 
  -3  -4   0      393.88      483.21     23.73 o 
  -2  -4   0      195.50      178.28     24.03 o 
  -1  -4   0     2976.96     3091.12     87.63 o 
   0  -4   0     4582.20     4928.56     83.01 o 
   1  -4   0      402.34      425.34     38.03 o 
   2  -4   0     7342.00     7665.50    161.04 o 
   3  -4   0     3375.66     3407.25     62.57 o 
   4  -4   0      279.75      311.49     24.36 o 
   5  -4   0       60.84      102.61     20.49 o 
   6  -4   0      195.84      194.07     18.31 o 
   7  -4   0      651.24      689.61     56.57 o 
   8  -4   0        9.84      -15.65     21.15 o 
  -8  -3   0       47.02       47.07     20.80 o 
  -7  -3   0       56.71       57.41     18.41 o 
  -6  -3   0        9.40       10.96     13.16 o 
  -5  -3   0     1583.34     1551.01     29.57 o 
  -4  -3   0        6.97       10.36      4.99 o 
  -3  -3   0     1282.08     1137.40     25.84 o 
  -2  -3   0     2015.31     1932.67     31.31 o 
  -1  -3   0     5657.92     5219.71    103.97 o 
   0  -3   0      112.61      139.27      7.49 o 
   1  -3   0     4334.96     4389.07    159.37 o 
   2  -3   0      103.32      105.09      6.79 o 
   3  -3   0       11.12       22.39      7.14 o 
   4  -3   0      372.22      378.18     19.85 o 
   5  -3   0      659.13      662.88     32.46 o 
   6  -3   0       49.31       62.70     16.19 o 
   7  -3   0      204.86      271.16     22.56 o 
   8  -3   0       13.61        4.98     20.33 o 
  -8  -2   0       31.29       30.27     18.54 o 
  -7  -2   0      272.23      302.71     27.90 o 
  -6  -2   0      281.62      278.69     18.89 o 
  -5  -2   0      394.55      398.07     13.83 o 
  -4  -2   0      512.80      521.05     17.33 o 
  -3  -2   0      144.69      152.98      7.71 o 
  -2  -2   0      870.83      818.55     14.69 o 
  -1  -2   0     4305.46     4035.45    208.07 o 
   0  -2   0     2082.67     2253.36     36.79 o 
   1  -2   0      123.97      115.64     11.02 o 
   2  -2   0      479.76      509.32     28.74 o 
   3  -2   0     1060.10     1065.30     23.64 o 
   4  -2   0       82.46      111.32     39.86 o 
   5  -2   0      266.95      306.43     15.77 o 
   6  -2   0       89.18      105.10     12.24 o 
   7  -2   0      238.38      252.70     22.91 o 
   8  -2   0       45.56       48.22     29.62 o 
  -8  -1   0       27.16       39.68     18.85 o 
  -7  -1   0      394.13      395.65     22.70 o 
  -6  -1   0       46.35       46.37     11.24 o 
  -5  -1   0     1578.04     1568.05     27.98 o 
  -4  -1   0      110.00      120.66      7.32 o 
  -3  -1   0      983.72      986.90     23.65 o 
  -2  -1   0      245.08      222.51      8.09 o 
  -1  -1   0     1205.77     1062.93     16.82 o 
   0  -1   0      107.74       97.27      3.54 o 
   1  -1   0     3005.92     2883.20     36.50 o 
   2  -1   0      704.87      629.48     13.32 o 
   3  -1   0      665.16      769.94     37.99 o 
   4  -1   0      255.15      274.66     13.49 o 
   5  -1   0      626.61      651.32     22.96 o 
   6  -1   0      119.81      114.64     12.97 o 
   7  -1   0      429.87      488.08     23.99 o 
   8  -1   0        6.48        5.42     14.33 o 
  -8   0   0       74.01       52.22     15.02 o 
  -7   0   0        6.34        1.96     12.86 o 
  -6   0   0      103.79       96.90     20.36 o 
  -5   0   0        4.58       -2.30      4.70 o 
  -4   0   0     1752.20     1814.27     28.49 o 
  -3   0   0        4.47        5.17      3.69 o 
  -2   0   0    10601.77     9873.36    149.01 o 
  -1   0   0        0.24       -2.64      1.76 o 
   1   0   0        0.23       -2.86      1.90 o 
   2   0   0    10567.43     9976.72    155.57 o 
   3   0   0        4.55        6.96      6.83 o 
   4   0   0     1766.85     1915.70     50.93 o 
   5   0   0        4.69        4.85      9.78 o 
   6   0   0      110.28      101.17     18.11 o 
   7   0   0        6.12       18.62     10.61 o 
   8   0   0       77.79       80.89     23.92 o 
  -8   1   0        6.59       10.63     14.41 o 
  -7   1   0      435.45      436.84     22.69 o 
  -6   1   0      119.68      120.31     10.44 o 
  -5   1   0      617.95      587.98     13.68 o 
  -4   1   0      254.68      249.60      8.15 o 
  -3   1   0      664.32      669.04     10.74 o 
  -2   1   0      703.68      617.12     11.87 o 
  -1   1   0     2965.31     2765.85     41.11 o 
   1   1   0     1212.62     1072.02     15.70 o 
   2   1   0      245.42      222.59      7.43 o 
   3   1   0      991.18     1010.02     23.03 o 
   4   1   0      109.96      110.35      9.32 o 
   5   1   0     1592.96     1586.10     50.22 o 
   6   1   0       45.95       41.29     13.68 o 
   7   1   0      386.87      411.76     56.49 o 
   8   1   0       26.69        5.74     12.97 o 
  -8   2   0       44.64       34.80     13.19 o 
  -7   2   0      236.59      227.82     17.53 o 
  -6   2   0       95.01       93.65     10.26 o 
  -5   2   0      264.77      266.48      9.54 o 
  -4   2   0       78.11      110.54     10.96 o 
  -3   2   0     1059.43     1005.64     16.73 o 
  -2   2   0      492.46      485.48     11.29 o 
  -1   2   0      124.20      114.96      5.52 o 
   0   2   0     2082.06     2314.16     38.27 o 
   1   2   0     4302.63     4197.93     44.41 o 
   2   2   0      891.02      824.76     14.09 o 
   3   2   0      144.64      168.26      9.00 o 
   4   2   0      522.51      526.92     26.80 o 
   5   2   0      395.53      340.11     12.59 o 
   6   2   0      292.01      226.64     23.19 o 
   7   2   0      273.90      274.71     26.75 o 
   8   2   0       30.54       29.90     18.53 o 
  -8   3   0       14.03       34.11     13.08 o 
  -7   3   0      207.49      200.65     16.55 o 
  -6   3   0       49.82       61.00      9.28 o 
  -5   3   0      665.85      655.96     23.72 o 
  -4   3   0      374.53      368.83     12.24 o 
  -3   3   0        8.52        9.38      3.62 o 
  -2   3   0      103.62      107.99      7.31 o 
  -1   3   0     4304.36     4360.24    118.81 o 
   0   3   0      112.94      143.23      5.65 o 
   1   3   0     5670.36     5457.32     56.43 o 
   2   3   0     2013.90     1886.73     29.42 o 
   3   3   0     1275.89     1122.40     20.72 o 
   4   3   0        6.82        3.55      5.93 o 
   5   3   0     1574.78     1545.11     37.98 o 
   6   3   0        9.58        2.98      8.46 o 
   7   3   0       52.03       49.21     16.93 o 
   8   3   0       46.55       66.14     22.07 o 
  -8   4   0       11.65       19.50     12.11 o 
  -7   4   0      651.09      612.36     44.09 o 
  -6   4   0      194.68      190.99      9.91 o 
  -5   4   0       60.69       82.92     12.02 o 
  -4   4   0      279.09      290.29      9.67 o 
  -3   4   0     3370.39     3402.12     51.29 o 
  -2   4   0     7323.22     7385.81    101.18 o 
  -1   4   0      402.08      393.49     13.38 o 
   0   4   0     4575.71     4895.06     55.11 o 
   1   4   0     2978.32     3054.67     37.47 o 
   2   4   0      195.57      150.24      8.06 o 
   3   4   0      394.06      458.15     21.94 o 
   4   4   0      529.36      530.59     25.71 o 
   5   4   0      148.92      152.48     15.01 o 
   6   4   0       13.23        6.37      9.63 o 
   7   4   0       51.04       50.15     26.91 o 
   8   4   0      272.32      382.17     35.54 o 
  -8   5   0       76.68       67.70     21.24 o 
  -7   5   0       32.56       15.01     20.77 o 
  -6   5   0       64.38       51.81     10.88 o 
  -5   5   0     1003.28      950.15     19.24 o 
  -4   5   0      247.54      232.42      7.96 o 
  -3   5   0       14.09       19.68      7.55 o 
  -2   5   0      237.17      310.68     55.80 o 
  -1   5   0       91.57       91.57      6.87 o 
   0   5   0      128.50      127.38      7.01 o 
   1   5   0      452.64      475.37     12.04 o 
   2   5   0      923.67      943.61     16.96 o 
   3   5   0      384.50      409.35     18.48 o 
   4   5   0      475.16      486.71     20.22 o 
   5   5   0      875.47      823.43     24.87 o 
   6   5   0        6.16      -14.23     12.00 o 
   7   5   0      142.95      184.44     25.85 o 
   8   5   0      102.91      128.65     34.17 o 
  -7   6   0       70.27       61.13     11.64 o 
  -6   6   0        3.75        3.19      6.73 o 
  -5   6   0      236.37      228.59      9.56 o 
  -4   6   0      190.16      199.40     11.71 o 
  -3   6   0      186.71      195.22     17.69 o 
  -2   6   0     1297.04     1288.27     41.40 o 
  -1   6   0      137.45      129.23      8.29 o 
   0   6   0     1307.75     1265.50     18.64 o 
   1   6   0      144.00      154.34      7.26 o 
   2   6   0     1178.21     1174.12     18.97 o 
   3   6   0      417.05      440.11     14.89 o 
   4   6   0      162.19      192.20     15.45 o 
   5   6   0      158.02      121.61     13.02 o 
   6   6   0       57.23       77.11     19.30 o 
   7   6   0      142.20      142.83     41.28 o 
  -7   7   0       85.49       86.37     19.54 o 
  -6   7   0        5.90        0.97      7.66 o 
  -5   7   0       32.83       32.56      6.24 o 
  -4   7   0      211.00      261.44     21.05 o 
  -3   7   0     1199.68     1266.33     44.37 o 
  -2   7   0      114.02      129.94     19.74 o 
  -1   7   0       93.97      100.87      9.11 o 
   0   7   0       64.57       56.22      5.05 o 
   1   7   0      894.32      835.79     23.63 o 
   2   7   0       94.76       89.38      7.64 o 
   3   7   0      592.79      598.34     18.18 o 
   4   7   0      305.47      307.48     14.57 o 
   5   7   0      401.17      408.63     24.27 o 
   6   7   0      101.21       90.50     22.54 o 
   7   7   0       87.20       73.67     21.69 o 
  -6   8   0      149.18      148.86     28.11 o 
  -5   8   0      243.55      236.39     10.15 o 
  -4   8   0      598.15      569.06     34.40 o 
  -3   8   0      137.79      140.07     17.61 o 
  -2   8   0     1241.58     1357.25     74.06 o 
  -1   8   0     1556.77     1477.10     40.53 o 
   0   8   0     5415.17     5447.87     71.64 o 
   1   8   0      397.19      396.45     14.04 o 
   2   8   0      408.79      396.27     13.37 o 
   3   8   0      217.85      232.71     12.67 o 
   4   8   0     1330.41     1279.00     31.99 o 
   5   8   0       78.83       69.71     15.74 o 
   6   8   0      184.59      202.71     27.15 o 
  -6   9   0       24.42       20.62      8.69 o 
  -5   9   0       98.11       74.95     18.21 o 
  -4   9   0       32.44       36.13     15.62 o 
  -3   9   0       92.72      169.69     20.65 o 
  -2   9   0        2.59       49.12     24.17 o 
  -1   9   0      371.93      341.05     10.28 o 
   0   9   0      146.86      137.53     17.57 o 
   1   9   0       46.70       64.68      8.69 o 
   2   9   0      255.70      294.70     22.12 o 
   3   9   0     1316.47     1263.70     32.88 o 
   4   9   0      291.54      278.01     17.96 o 
   5   9   0      384.20      355.01     25.19 o 
   6   9   0       64.19       85.56     22.32 o 
  -5  10   0      106.31      103.82     34.27 o 
  -4  10   0      294.11      267.85     26.04 o 
  -3  10   0       29.89       28.36     20.00 o 
  -2  10   0      313.70      294.45     40.64 o 
  -1  10   0        6.10       -6.31     15.39 o 
   0  10   0       94.59      105.80     10.86 o
[truncated: 364,953 more chars]
